# Supplementary material for: Urine-derived cells: a promising diagnostic tool in Fabry disease patients
Source: Sci Rep. 2018 Jul 23;8:11042. doi: 10.1038/s41598-018-29240-w (PMC6056427; doi:10.1038/s41598-018-29240-w)
Supplement: Supplementary file 2 — Supplementary Table S1 [file 41598_2018_29240_MOESM2_ESM.xlsx]

## Sheet: cell type markers - RT-qPCR
Urothelial markers:	Student's T-test p-value Male F_C	Protein names	Gene names	Forward primer	Reverse primer
	0.68	Uroplakin-2	UPK2	CATCTCAAGCCTCTCTGGTC	GGTTTGTCACCTGGTATGCACT
	0.48	Cytokeratin-7	KRT7	GACATCGAGATCGCCACCTAC	ATTGCTGCCCATGGTTCCC
Tubular cell markers:
Proximal
	0.15	Aquaporin 1	AQP1	GTAGCCCTTGGACACCTCC	CGTAGATGAGTACAGCCAGG
	0.31	Megalin	LRP2	GGCCTGCTATAACACCAGTCA	ACTCATTGTGCAAGCATATCTCA
Distal
	0.18	Aquaporin 3	AQP3	TCAAGCTGCCCATCTACACC	GCTGTGCCTATGAACTGGTC
	0.49	Aquaporin 4	AQP4	GGAGTCACCATGGTTCATGG	ACTGCAGGTCCAAAGGATCG
Podocyte markers:
	0.99	WT1	WT1	acagggtacgagagcgataacc	cgtgcgtgtgtattctgtattgg
	N/A	Podocin	NPHS2	gctgccgttcagcttcga	taaaaccacagtggaaggcttct
	N/A	Nephrin	NPHS1	accctgctagaggtgaattcca	agcttgggaggaaccaggat
Macrophage markers:
	0.2		CD68	GAACCCCAACAAAACCAAG	GATGAGAGGCAGCAAGATG
	0.87		CD14	TCTCTGTCCCCACAAGTTCC	CCCGTCCAGTGTCAGGTTATC
	N/A		ADGRE1, EMR1	GATGAAGATCGGGTGTTCCACAA	CCATGCCCACAAAGGAGACAA
Mesenchymal markers:
	0.88	Snail	SNAI1	GCCTAGCGAGTGGTTCTTCT	TAGGGCTGCTGGAAGGTAAA
	0.85	Vimentin	VIM	TCTCTGAGGCTGCCAACCG	CGAAGGTGACGAGCCATTTCC
	0.45	Fibronectin;Anastellin;Ugl-Y1;Ugl-Y2;Ugl-Y3	FN1	GGTCCGGGACTCAATCCAAAT	ACCCTGAACTGTAAGGGTTCTT
	0.85	Slug	SNAI2	TCCTGGTCAAGAAGCATT	GAGGAGGTGTCAGATGGA
Epithelial markers:
	0.44	E-cadherin	CDH1	CTGAGAACGAGGCTAACG	TTCACATCCAGCACATCC
	0.52	Epithelial cell adhesion molecule	EPCAM	ATCGTCAATGCCAGTGTA	CTCGCTCAGAGCAGGTTA

## Sheet: cell type markers - proteomics
Urothelial markers:	-Log Student's T-test p-value F_C	Student's T-test q-value F_C	Student's T-test Difference F_C	Student's T-test Test statistic F_C	Protein IDs	Majority protein IDs	Protein names	Gene names
	N/A	N/A	N/A	N/A			Uroplakin-2	UPK2
	N/A	N/A	N/A	N/A			Cytokeratin-7	KRT7
Tubular cell markers:
Proximal
	N/A	N/A	N/A	N/A			Aquaporin 1	AQP1
	N/A	N/A	N/A	N/A			Megalin	LRP2
Distal
	N/A	N/A	N/A	N/A			Aquaporin 2	AQP2
	N/A	N/A	N/A	N/A			Aquaporin 3	AQP3
	N/A	N/A	N/A	N/A			Aquaporin 4	AQP4
Podocyte markers:
	N/A	N/A	N/A	N/A			WT1	WT1
	N/A	N/A	N/A	N/A			Podocin	NPHS2
	N/A	N/A	N/A	N/A			Nephrin	NPHS1
Macrophage markers:
	N/A	N/A	N/A	N/A				CD68
	N/A	N/A	N/A	N/A				CD14
	N/A	N/A	N/A	N/A				ADGRE1, EMR1
Mesenchymal markers:
	N/A	N/A	N/A	N/A			Snail	SNAI1
	0.89704	1	0.591322	1.77211	P08670;B0YJC4;A0A1B0GUA0;A0A1B0GTT5;A0A1B0GVG8	P08670;B0YJC4	Vimentin	VIM
	0.154563	0.921976	-0.29684	-0.40353	P02751;H0Y7Z1	P02751	Fibronectin;Anastellin;Ugl-Y1;Ugl-Y2;Ugl-Y3	FN1
	N/A	N/A	N/A	N/A			Slug	SNAI2
Epithelial markers:
	N/A	N/A	N/A	N/A			E-cadherin	CDH1
	0.610214	0.94918	1.80602	1.2875	B5MCA4;P16422;C9JKY3	B5MCA4;P16422	Epithelial cell adhesion molecule	EPCAM
	0.0848103	0.956262	-0.146064	-0.23422	P19022;A0A0G2JRA4;A0A087WX99;P55283	P19022	Cadherin-2	CDH2
	0.103737	0.946876	0.341941	0.281858	P55285;D6RF86;D6RJG0;Q9Y6N8;Q9ULB4	P55285;D6RF86	Cadherin-6	CDH6
	0.050287	0.971084	-0.191423	-0.143409	P55290	P55290	Cadherin-13	CDH13
NaKATPases:
	1.38061	1	0.429848	2.58251	P05023;M0R116;A0A0A0MT26;P13637;H0Y7C1;Q5TC01;Q13733;Q5TC02;P54707;M0QXF2;E9PRA5;P20648;Q5TC05	P05023	Sodium/potassium-transporting ATPase subunit alpha-1	ATP1A1
	0.615202	0.955944	0.777427	1.29614	P05026;V9GYR2	P05026;V9GYR2	Sodium/potassium-transporting ATPase subunit beta-1	ATP1B1
	0.644259	0.960116	0.524991	1.34626	P54709;C9JA36;H7C4L9;H7C547;F8WBY4;C9J6S2;C9JXZ1	P54709	Sodium/potassium-transporting ATPase subunit beta-3	ATP1B3
SLCs:
	0.298988	0.876456	-0.428263	-0.713457	A0A087X0M4;Q9BWU0;A0A087WWF4;H7C256	A0A087X0M4;Q9BWU0	Kanadaptin	SLC4A1AP
	0.223867	0.892184	0.502902	0.557713	A0A0G2JNW7;Q9Y666;A0A0U1RR18;A0A0G2JQE3;H0YB78	A0A0G2JNW7;Q9Y666;A0A0U1RR18;A0A0G2JQE3;H0YB78	Solute carrier family 12 member 7	SLC12A7
	0.450821	0.876003	0.700961	1.00398	C9JRP1;A0A0A0MST8;Q9Y6M7	C9JRP1;A0A0A0MST8;Q9Y6M7	Anion exchange protein;Sodium bicarbonate cotransporter 3	SLC4A7
	0.653558	0.965881	-0.582632	-1.36223	F5GZS6;J3KPF3;P08195;H0YFS2;F5GZI0;H0YFX4;F5GZR9	F5GZS6;J3KPF3;P08195	4F2 cell-surface antigen heavy chain	SLC3A2
	0.317755	0.875224	0.255976	0.750908	F8VVM2;F8VWQ0;F8VZL5;F8VWR4	F8VVM2		SLC25A3
	0.0326846	0.985454	-0.0913868	-0.0948753	I3L1P8;Q02978	I3L1P8;Q02978	Mitochondrial 2-oxoglutarate/malate carrier protein	SLC25A11
	0.0966125	0.9496	0.32234	0.264089	O14745;J3QRP6;J3QRA3	O14745	Na(+)/H(+) exchange regulatory cofactor NHE-RF1	SLC9A3R1
	0.031661	0.986292	-0.0273495	-0.0920014	O15427;J3QQS9;J3QQV2;J3QSC3;J3QRP8;J3QLE3;J3KTM6;J3QRU2;J3KT83;J3QRA0;J3KTI8	O15427	Monocarboxylate transporter 4	SLC16A3
	0.580975	0.927347	0.56997	1.23661	O75746;F8W9J0;H0YFB2;B4DGK6	O75746	Calcium-binding mitochondrial carrier protein Aralar1	SLC25A12
	0.364862	0.878026	0.517985	0.842783	P05141;Q9H0C2	P05141	ADP/ATP translocase 2;ADP/ATP translocase 2, N-terminally processed	SLC25A5
	0.11389	0.944138	0.0900054	0.306853	P11166	P11166	Solute carrier family 2, facilitated glucose transporter member 1	SLC2A1
	0.0471386	0.974164	-0.080997	-0.134847	P12235;V9GYG0	P12235;V9GYG0	ADP/ATP translocase 1	SLC25A4
	0.00640822	0.992406	0.0121131	0.0191363	P12236	P12236	ADP/ATP translocase 3;ADP/ATP translocase 3, N-terminally processed	SLC25A6
	0.121286	0.94162	-0.206152	-0.324834	P53007;B4DP62	P53007;B4DP62	Tricarboxylate transport protein, mitochondrial	SLC25A1
	0.878107	1	-0.75602	-1.7406	P53985;Q5T8R3;Q5T8R5	P53985	Monocarboxylate transporter 1	SLC16A1
	0.154411	0.92167	-0.330307	-0.403177	P55011;G3XAL9;H0YMG9;Q8IUN5;H0YLJ2;Q13621	P55011;G3XAL9	Solute carrier family 12 member 2	SLC12A2
	0.237489	0.885654	0.409895	0.586728	Q00325	Q00325	Phosphate carrier protein, mitochondrial	SLC25A3
	0.0183766	0.98971	-0.0371122	-0.0541561	Q01650	Q01650	Large neutral amino acids transporter small subunit 1	SLC7A5
	0.426837	0.880018	0.724201	0.959733	Q08357	Q08357	Sodium-dependent phosphate transporter 2	SLC20A2
	0.0158122	0.991693	0.0430698	0.0467289	Q15599;H3BN50;H3BQS0;H3BUQ9;H3BMF5	Q15599	Na(+)/H(+) exchange regulatory cofactor NHE-RF2	SLC9A3R2
	0.310228	0.875069	-0.606003	-0.735949	Q15758;M0QXM4;M0QX44	Q15758;M0QXM4	Neutral amino acid transporter B(0);Amino acid transporter	SLC1A5
	0.37178	0.875177	0.636782	0.856044	Q6NUK1;H3BMI3;J3KN42	Q6NUK1	Calcium-binding mitochondrial carrier protein SCaMC-1	SLC25A24
	0.950701	1	1.64982	1.86131	Q6P1M0	Q6P1M0	Long-chain fatty acid transport protein 4	SLC27A4
	0.359831	0.875615	0.66464	0.833106	Q8N357	Q8N357	Solute carrier family 35 member F6	SLC35F6
	0.559014	0.921676	0.775945	1.19811	Q8TB61	Q8TB61	Adenosine 3-phospho 5-phosphosulfate transporter 1	SLC35B2
	0.755111	1	0.511245	1.53474	Q96K37;H7C1I0;C9JK45	Q96K37;H7C1I0	Solute carrier family 35 member E1	SLC35E1
	0.589099	0.939663	0.866383	1.25079	Q96QD8;F8VUY8	Q96QD8;F8VUY8	Sodium-coupled neutral amino acid transporter 2	SLC38A2
	0.637609	0.954744	0.893253	1.33482	Q9H936;A0A0D9SEI9;A0A0D9SFE1;E9PJH7;K4DIA8;K4DIB8;E9PS95;K4DIB6;K4DIB3;A0A0D9SFA8;K4DIB0;K4DIA2;A0A0D9SG84;E9PI74;E9PQ36;E9PJY0;A0A0A6YYN8;K4DIB4;Q9H1K4	Q9H936;A0A0D9SEI9;A0A0D9SFE1;E9PJH7;K4DIA8;K4DIB8;E9PS95;K4DIB6;K4DIB3	Mitochondrial glutamate carrier 1	SLC25A22
	0.157571	0.91959	0.229612	0.410478	Q9UJS0;R4GN64	Q9UJS0	Calcium-binding mitochondrial carrier protein Aralar2	SLC25A13
	0.185533	0.909229	-0.194971	-0.473892	Q9UP95;I3L4N6;B3KXX3;Q9UHW9;H0YMQ9;H0YKQ8;A0A1B0GVB1;I3L1N8;J3QSF2;Q9H2X9	Q9UP95;I3L4N6	Solute carrier family 12 member 4	SLC12A4
