# Supplementary material for: Urine-derived cells: a promising diagnostic tool in Fabry disease patients
Source: Sci Rep. 2018 Jul 23;8:11042. doi: 10.1038/s41598-018-29240-w (PMC6056427; doi:10.1038/s41598-018-29240-w)
Supplement: Supplementary file 3 — Supplementary Table S2 [file 41598_2018_29240_MOESM3_ESM.xlsx]

## Sheet: master_quantificationmatrix
Sequence coverage [%]	-Log Student's T-test p-value F_C	Student's T-test Difference F_C	Majority protein IDs	Protein names	Gene names
N	N	N	T	T	T
55.9	0.594724	-1.66196	A0A024QZP7;P06493;A0A087WZZ9	Cyclin-dependent kinase 1	CDC2;CDK1
53.7	0.0265331	-0.0273428	A0A024QZX5;A0A087X1N8;P35237	Serpin B6	SERPINB6
61.4	0.176564	-0.116534	A0A024R4E5;Q00341;H0Y394	Vigilin	HDLBP
16.7	0.661184	0.929727	A0A087WZA9;A0A024R4K9;A0A087X266;Q9BXJ8	Transmembrane protein 120A	TMEM120A;TMPIT
68	0.543788	-0.415164	A0A024R4M0;P46781;B5MCT8;C9JM19	40S ribosomal protein S9	RPS9
34.4	0.482028	0.685328	A0A0A0MRU5;A0A024R644;O75503;A0A1B0GWI2;A0A1B0GTI0;A0A087WZY0;A0A1B0GWJ7;A0A1B0GTR6;A0A1B0GTV7;A0A1B0GUE8;A0A1B0GV94	Ceroid-lipofuscinosis neuronal protein 5	CLN5
20.7	0.910127	2.53745	A0A024R6X1;O00748;J3QSC0	Carboxylic ester hydrolase;Cocaine esterase	CES2
73.9	0.134165	0.0273089	A0A024RA52;P25787;C9JCK5	Proteasome subunit alpha type;Proteasome subunit alpha type-2	PSMA2
25.7	0.402761	-0.143517	A0A024RCR6;A0A0G2JK23;P46379;A0A0G2JL47	Large proline-rich protein BAG6	BAT3;BAG6
35.2	0.358555	0.208385	V9HW75;A0A087WSV8;E9PKG6;P80303;Q2L696	Nucleobindin-2;Nesfatin-1	HEL-S-109;NUCB2;Nucb2
80.5	0.678087	0.684507	F8W809;A0A087WSW9;A0A182DWI3;A0A087WSY9;Q16881;E9PIR7	Thioredoxin reductase 1, cytoplasmic	TXNRD1
36.8	0.456129	0.54007	K7ERP4;K7EKX7;R4GNE4;K7ENB4;A0A087X2I2;A0A087WT12;K7EJ20;P36969;A0A0A0MTT1	Glutathione peroxidase;Phospholipid hydroperoxide glutathione peroxidase, mitochondrial	GPX4
24.1	0.201958	-0.184042	A0A087WT20;Q9NV06;B3KME9;E5RHM4	DDB1- and CUL4-associated factor 13	DCAF13
22	0.335192	0.146923	A0A087WT45;Q4V328;A0A075B793	GRIP1-associated protein 1	GRIPAP1
77.8	0.740515	-0.721594	A0A087WTB8;P15374;Q5TBK7	Ubiquitin carboxyl-terminal hydrolase;Ubiquitin carboxyl-terminal hydrolase isozyme L3	UCHL3
28	0.387079	0.2088	A0A087WTU3;Q9Y6I9	Testis-expressed sequence 264 protein	TEX264
28.7	0.403055	-1.12345	A0A087WVR3;A0A087WTW0;Q96T88;A0A087WWG9	E3 ubiquitin-protein ligase UHRF1	UHRF1
23.3	0.729146	-0.391467	A0A087WTY9;Q9Y605	MORF4 family-associated protein 1	MRFAP1
40.4	0.611458	-0.54693	A0A087WU03		HNRNPDL
13.8	0.421059	-0.56834	D3TTY5;A0A087WU80;P21580;A0A087WXL5;A0A087X1N1	Tumor necrosis factor alpha-induced protein 3;A20p50;A20p37	TNFAIP3
28.9	1.59265	-0.758819	A0A087WUB9;Q8WYA6	Beta-catenin-like protein 1	CTNNBL1
81.5	1.76776	0.434118	E9PL01;A0A087WUC6;Q15005;E9PI68;E9PRB9	Signal peptidase complex subunit 2	SPCS2
19.4	0.655565	-0.419592	A0A087WUF6;P09038	Fibroblast growth factor;Fibroblast growth factor 2	FGF2
44.4	0.114815	0.0813336	A0A087WUK2;O14979	Heterogeneous nuclear ribonucleoprotein D-like	HNRNPDL
16.2	0.136095	-0.246512	A0A087WZG9;B4DSP0;A0A087WUL4;A0A087WX23;A0A087WXK2;Q86TG7	Retrotransposon-derived protein PEG10	PEG10
41.4	0.04646	0.0942903	A0A087X1F5;A0A087WYV9;A0A087WUM0;P57105	Synaptojanin-2-binding protein	SYNJ2BP-COX16;SYNJ2BP
74.3	0.288087	0.688053	A0A087WUQ6;P07203	Glutathione peroxidase;Glutathione peroxidase 1	GPX1
51.9	0.08207	-0.0958867	E7ETK0;A0A087WUS0;P62847	40S ribosomal protein S24	RPS24
33.4	0.369046	-0.316755	A0A087WUT6;O60841	Eukaryotic translation initiation factor 5B	EIF5B
67.3	0.359038	-0.48807	A0A087WV05;Q99417	C-Myc-binding protein	MYCBP
6.1	0.674528	-0.523387	A0A087WVI0;Q8WTW3;E9PBL8	Conserved oligomeric Golgi complex subunit 1	COG1
40.9	0.835254	0.514709	A0A087WVM4;B7ZM99;Q6UB35	Monofunctional C1-tetrahydrofolate synthase, mitochondrial	MTHFD1L
9.1	0.69847	0.625928	A0A087WVP1;Q14517	Protocadherin Fat 1;Protocadherin Fat 1, nuclear form	FAT1
75.7	0.476487	-0.249002	A0A087WVQ6;Q00610	Clathrin heavy chain;Clathrin heavy chain 1	CLTC
33.7	0.134558	-0.199913	A0A087WVZ9;P19388;A0A0A0MQR7;A0A087WWX0	DNA-directed RNA polymerases I, II, and III subunit RPABC1	POLR2E
29.2	0.498064	0.321741	A0A087WW40;Q9Y371	Endophilin-B1	SH3GLB1
25.2	0.836465	-1.31644	A0A087WWF6;P49005;F8W8R3	DNA polymerase delta subunit 2	POLD2
12.4	0.276293	1.26366	A0A087WWM1;A0A0C4DGW3;A0A087X2A4;P15941;A0A087WVJ0;B1AVQ7;A0A0A0MRB3;A0A0A0MSH4;A0A087X0L2	Mucin-1;Mucin-1 subunit alpha;Mucin-1 subunit beta	MUC1
35.9	0.259816	0.263204	H0YMB3;A0A087WWM4;F8WAN9;Q9P2T1;H0YLV5;H0YNJ6	GMP reductase;GMP reductase 2	GMPR2
21.5	0.0525417	-0.0466933	A0A087WWP4;Q96T37	Putative RNA-binding protein 15	RBM15
19.2	0.53465	-0.246705	A0A087WWS1;Q96FV9	THO complex subunit 1	THOC1
94.3	0.26885	0.190405	A0A087WWU8		TPM3
52.6	0.382881	0.61463	A0A087WWW9;O95999	B-cell lymphoma/leukemia 10	BCL10
45.7	0.0156658	0.011291	A0A087WX29;Q13148;B1AKP7;G3V162;A0A087X260;A0A087WYY0;K7EJM5;K7EN94	TAR DNA-binding protein 43	TARDBP
38	0.0707814	0.166559	A0A087WXC5;E7ESZ7;O95299	NADH dehydrogenase [ubiquinone] 1 alpha subcomplex subunit 10, mitochondrial	NDUFA10
65.7	0.0731048	0.0661988	A0A087WXM6;J3QQT2;J3KRX5;A0A0A6YYL6;P18621;J3QLC8;A0A0A0MRF8;J3KRB3;A0A087WWH0;J3QS96	60S ribosomal protein L17	RPL17;RPL17-C18orf32
57.1	0.264604	0.191675	A0A087WXS7;O43681	ATPase ASNA1	ASNA1
32.6	0.857115	0.631719	H7BXI1;A0A087WXU3;A0FGR8	Extended synaptotagmin-2	ESYT2
28.2	1.25604	-0.896556	A0A087WY55;Q9NP79;Q5TGM0	Vacuolar protein sorting-associated protein VTA1 homolog	VTA1
10.3	0.403028	0.53797	A0A087WYM3;Q8IXJ6;C9JZQ0;B5MCS1;A0A0A0MRF5;E7EWX6;F8WF57;F8WDM4;C9JR33;C9J3U7;F8WCF4	NAD-dependent protein deacetylase sirtuin-2	SIRT2
16.7	0.592539	-0.407208	A0A087WYN9;Q7Z478	ATP-dependent RNA helicase DHX29	DHX29
34.2	0.882165	-0.393616	A0A087WYR0;P09132	Signal recognition particle 19 kDa protein	SRP19
60.2	0.334875	-0.311517	A0A087WYS1;E7EUC7;Q16851	UTP--glucose-1-phosphate uridylyltransferase	UGP2
32.9	0.775369	-0.578399	A0A087WYT3;Q15185	Prostaglandin E synthase 3	PTGES3
34.9	0.136687	0.118209	A0A087WZ13;E9PAU2;Q8IY67	Ribonucleoprotein PTB-binding 1	RAVER1
8.2	0.135672	0.164381	A0A087WZ62;Q9H6U8;H0YCW6	Alpha-1,2-mannosyltransferase ALG9	ALG9
11.1	0.740227	-0.417864	A0A087WZG4;Q6ZSZ5;M0QZS0	Rho guanine nucleotide exchange factor 18	ARHGEF18
46.3	0.238752	0.220162	A0A087WZN1;O43837;A0A087X2E5	Isocitrate dehydrogenase [NAD] subunit, mitochondrial;Isocitrate dehydrogenase [NAD] subunit beta, mitochondrial	IDH3B
30.7	0.752838	-0.548447	A0A087WZR3;H9KVA9;A0A0D9SF50		BRCC3
40.9	0.278791	0.868053	A0A087WZU5;O43657;A0A087WYV6	Tetraspanin-6	TSPAN6
62.6	0.274883	0.229642	A0A087X054;Q9Y4L1;E9PJ21;A0A087WWI4;K7EQK2	Hypoxia up-regulated protein 1	HYOU1
27.1	0.109716	-0.19614	A0A087X0K1;Q9Y376	Calcium-binding protein 39	CAB39
21.8	0.298988	-0.428263	A0A087X0M4;Q9BWU0	Kanadaptin	SLC4A1AP
31	0.594863	-0.388897	A0A087X0Q1;Q7Z739;A0A024R7W5;A0A087WY31	YTH domain-containing family protein 3	YTHDF3
55.2	0.58002	0.46214	A0A087X0R6;Q9UMY4	Sorting nexin-12	SNX12
17.2	0.694304	1.39188	A0A087X0S5;P12109	Collagen alpha-1(VI) chain	COL6A1
39.4	0.449774	0.92018	A0A087X0W7;A0A087WT95;Q86TX2;P49753;G3V4F2	Acyl-coenzyme A thioesterase 1;Acyl-coenzyme A thioesterase 2, mitochondrial	ACOT2;ACOT1
41.8	0.373903	0.119462	A0A0G2JN29;A0A087X117;Q15155;A0A0G2JP90;A0A087WW46	Nodal modulator 1	NOMO1
53.8	1.00631	0.465937	A0A087X142;A6NMH6;A6NFQ9;F8W8I8;Q92599	Septin-8	2017-09-08
33.4	0.415794	0.427814	A0A087X1E4;P53365	Arfaptin-2	ARFIP2
34.8	0.344858	-0.641568	A0A087X1G7;A0A0B4J1S4;O60613;A0A0J9YX89	15 kDa selenoprotein	2017-09-15
57.9	0.264274	1.06237	A0A087X1U6		EPPK1
64.6	1.2674	-1.83843	A0A087X1W2		PRMT1
73.6	1.52215	-0.596901	A0A087X1Z3;Q9UL46;H0YM70	Proteasome activator complex subunit 2	PSME2
8.6	0.294213	-0.209129	A0A087X256;Q2M389	WASH complex subunit 7	KIAA1033
12.5	0.0878495	0.0807934	E9PDU5;A0A087X295;Q9NNW5;E9PBK6	WD repeat-containing protein 6	WDR6
53.8	0.14618	0.0460248	A0A087X2B5;P35613;I3L192;A0A087WUV8	Basigin	BSG
47.7	0.168404	0.193901	A0A087X2D5;Q9BRJ2;A0A0G2JMS5;A0A087WU62	39S ribosomal protein L45, mitochondrial	MRPL45
28	0.0106152	0.0191679	A0A087X2D8;O60271	C-Jun-amino-terminal kinase-interacting protein 4	SPAG9
7	0.471007	-0.49457	A0A087X2H1;Q9ULT8	E3 ubiquitin-protein ligase HECTD1	HECTD1
80.4	0.888611	0.314002	A0A087X2I1;P62333;H0YJC0	26S protease regulatory subunit 10B	PSMC6
9.8	0.959601	0.851793	A0A088AWN3;A0A0A0MSY4;H0Y3S1;Q6ZSL5		DOCK9
14.8	0.760105	-0.740461	A0A096LNU2;A0A096LP26;A0A096LP75;Q9NQA3;C4AMC7;Q6VEQ5;A8K0Z3;A8MWX3	WAS protein family homolog 6;Putative WAS protein family homolog 3;WAS protein family homolog 2;WAS protein family homolog 1;Putative WAS protein family homolog 4	WASH6P;WASH3P;WASH2P;WASH1;WASH4P
24.7	0.463737	0.450593	A0A096LP25;A0A096LNZ0;Q6ZSR9	Uncharacterized protein FLJ45252	AAK1
68.5	0.833807	1.04286	A0A096LPI6;A0A0B4J2D5;P30042;A0A096LNH5;H7C1F6;A0A0B4J2H4;H7C2G3	ES1 protein homolog, mitochondrial	C21orf33
56.8	0.0966788	0.151213	A0A0A0MQW0;H0YN19		MYEF2
31.9	0.0256497	0.0271912	C9JP00;A0A0A0MQX8;Q9NR56;H7C4T5;Q86VM6	Muscleblind-like protein 1	MBNL1
74.8	0.73571	0.811531	A0A0A0MR02;P45880;Q5JSD2;Q5JSD1	Voltage-dependent anion-selective channel protein 2	VDAC2
39.1	0.225859	0.0886631	A0A0A0MR05;Q9BVC4;H3BM50;H3BPU5;H3BPT1;H3BN58;H3BSZ4;H3BR25	Target of rapamycin complex subunit LST8	MLST8
11.5	2.01066	0.533285	A0A0A0MR09;P43378	Protein-tyrosine-phosphatase;Tyrosine-protein phosphatase non-receptor type 9	PTPN9
32.8	0.520508	0.901097	A0A0A0MR33;G3V267;G3V5T0;A0A0C4DFM0;G3V4T6;O43708;G3V3B9	Maleylacetoacetate isomerase	GSTZ1
29.5	1.28788	-0.433945	A0A0A0MR50;Q13619	Cullin-4A	CUL4A
23.2	0.315425	-0.166552	A0A0A0MR66;P98175	RNA-binding protein 10	RBM10
53.7	0.0255831	-0.0242119	A0A0A0MRJ6;H7BY58;P22061;F6S8N6	Protein-L-isoaspartate O-methyltransferase;Protein-L-isoaspartate(D-aspartate) O-methyltransferase	PCMT1
13.5	0.260118	-0.431425	A0A0A0MRK1;E9PAV9;Q5T3I0;F8W895;E9PPY4;F2Z3C6	G patch domain-containing protein 4	GPATCH4
20.4	0.617762	0.509866	A0A0A0MRK6;Q13505;A0A0C4DFQ1	Metaxin-1	MTX1
37.9	0.590201	1.25887	F8W8M4;A0A0A0MRL6		ABLIM1
49.6	1.30832	0.955395	A0A0A0MRM8		MYO6
25.4	0.661698	-0.614251	A0A0A0MRM9;Q14978	Nucleolar and coiled-body phosphoprotein 1	NOLC1
8.9	0.0470123	-0.0745249	A0A0A0MRT2;Q9BTA9	WW domain-containing adapter protein with coiled-coil	WAC
33.6	0.645073	-0.416519	B6VEX4;A0A0A0MRT6;Q8IZP0	Abl interactor 1	ABI1
65.3	0.747937	0.590968	A0A0A0MRV0;Q9P2E9;A0A087WVV2;F8W7S5	Ribosome-binding protein 1	RRBP1
19.5	3.36359	2.21151	A0A0A0MRZ4;Q15025;E7EMV7	TNFAIP3-interacting protein 1	TNIP1
63.6	0.51239	0.691157	A0A0A0MS41;Q9BWM7;S4R3N9	Sideroflexin;Sideroflexin-3	SFXN3
21.7	0.276367	0.302603	Q5SWX3;A0A0A0MS52;A0A0A0MT11;Q13555;Q8WU40;H0Y6G2;Q13554	Calcium/calmodulin-dependent protein kinase type II subunit gamma;Calcium/calmodulin-dependent protein kinase type II subunit beta	CAMK2G;CAMK2B
17.8	0.180252	0.155321	A0A0A0MS70;H0Y4G9;A0A0A0MST0;Q99836;A0A0A0MSI9	Myeloid differentiation primary response protein MyD88	MYD88
10.2	0.324632	0.622779	A0A0A0MS99;I3L4X2;P33527	Multidrug resistance-associated protein 1	ABCC1
67.8	0.019912	-0.110795	A0A0A0MSS8;P42330;S4R3Z2	Aldo-keto reductase family 1 member C3	AKR1C3
6.8	0.818266	-0.420291	A0A0A0MSU2;Q6PJG2	ELM2 and SANT domain-containing protein 1	ELMSAN1
19.6	0.541881	1.27124	A0A0G2JKZ1;A2AB90;A0A0G2JH37;A0A0A0MSV9;O15533;Q6P1N7;A0A0A0MT98	Tapasin	TAPBP
6.8	0.396748	-0.239285	A0A0A0MT33;Q9UPN6	Protein SCAF8	SCAF8
21.6	0.126949	-0.100814	A0A0A0MT60;Q5T1M5	Peptidyl-prolyl cis-trans isomerase;FK506-binding protein 15	FKBP15
55.9	0.499401	0.565551	A0A0A0MT83;P26440;H0YLC3;H7C4G6	Isovaleryl-CoA dehydrogenase, mitochondrial	IVD
28.4	0.526848	-0.447578	A0A0A0MTB8;Q8NI36	WD repeat-containing protein 36	WDR36
23.8	0.158118	0.308907	A0A0A0MTR7;A0A0A0MTC1;Q63HN8	E3 ubiquitin-protein ligase RNF213	RNF213
44.1	1.07628	0.582983	E5RJN7;A0A0A0MTC4;A0A0A0MTD1;F8VPI7;E7EPX0;A0A0A0MTC6;E7EVJ4;E9PH62;A0A0A0MTC5;Q9NUL3;G5EA18;E7EVI1;E5RJ67	Double-stranded RNA-binding protein Staufen homolog 2	STAU2
45.5	0.538238	-0.515829	A0A0A0MTH3;Q13418	Integrin-linked protein kinase	ILK
8.6	0.0790025	-0.086133	A0A0A0MTL6;Q6ZS17	Protein FAM65A	FAM65A
37.2	1.23221	-0.945817	A0A0A0MTN0;Q13617;Q5T2B5	Cullin-2	CUL2
41	0.187921	0.371233	A0A0A6YYA0;Q9Y3B3	Transmembrane emp24 domain-containing protein 7	TMED7-TICAM2;TMED7
37.9	0.308213	1.72228	A0A0A6YYF2;A0A0A0MTS5;Q16787;A0A0A0MSA0;K7EIP4	Laminin subunit alpha-3	LAMA3
20.4	0.0722758	0.112557	A0A0A6YYI3;A0A0B4J1V8;Q9NQ55;A8MV53;H7C446	Suppressor of SWI4 1 homolog	PPAN-P2RY11;PPAN
4.8	0.341898	0.268498	A0A0A6YYJ5;O94854	Uncharacterized protein KIAA0754	MACF1;KIAA0754
20.7	0.35906	0.317792	A0A0A6YYL4	Coronin	CORO7-PAM16
70.1	0.587418	-0.583609	A0A0B4J1Z1;C9JAB2;Q16629	Serine/arginine-rich splicing factor 7	SRSF7
35.8	0.102309	0.117966	A0A0B4J220		C11orf98
26	0.585551	-0.567309	A0A0B4J297;I3L310;I3L4V0;I3L3Z2;Q9BRA0	N-alpha-acetyltransferase 38, NatC auxiliary subunit	NAA38
38.3	0.963478	-0.96164	A0A0B4J2F8;F6S314;E2QRJ6;P52435;A6NFM0;Q9H1A7;Q9GZM3	DNA-directed RNA polymerase II subunit RPB11-a;DNA-directed RNA polymerase II subunit RPB11-b2;DNA-directed RNA polymerase II subunit RPB11-b1	POLR2J3;POLR2J;POLR2J2
22.8	0.975407	-0.80678	A0A0C4DFL7;Q16850;H7C0D0	Lanosterol 14-alpha demethylase	CYP51A1
13.8	0.175652	0.101313	A0A0C4DFM1;Q92544	Transmembrane 9 superfamily member 4	TM9SF4
43.1	0.397909	0.822125	A0A0C4DFN3;Q99685	Monoglyceride lipase	MGLL
86	0.16374	0.346627	A0A0C4DFU2;P04179;F5H4R2;F5GYZ5;F5H3C5;A0A0C4DFU1	Superoxide dismutase;Superoxide dismutase [Mn], mitochondrial	SOD2
35.1	0.0510126	0.0377202	A0A0C4DFX9;Q9H3P2;H0Y3X6;C9JHL4	Negative elongation factor A	NELFA
22.1	0.650405	1.6915	A8MXZ4;A0A0C4DFY5;Q9NQ84;J9JIE0	G-protein coupled receptor family C group 5 member C	GPRC5C
31	0.204079	0.607949	A0A0C4DFZ2;P15289	Arylsulfatase A;Arylsulfatase A component B;Arylsulfatase A component C	ARSA
77.2	0.0760444	-0.0515304	C9J9K3;A0A0C4DG17;P08865;F8WD59	40S ribosomal protein SA	RPSA
26	0.567821	0.911018	A0A0C4DG44;O43464	Serine protease HTRA2, mitochondrial	HTRA2
20.4	0.754334	0.168641	A0A0C4DG49;P15151;A0A0A0MSA9	Poliovirus receptor	PVR
24.6	0.198684	-0.203744	F5GYV5;H7BZV4;A0A0C4DG62;F8WCT1;Q66PJ3;F8WEP2;A0A0C4DH18	ADP-ribosylation factor-like protein 6-interacting protein 4	ARL6IP4
64	0.542701	-0.416856	A0A0C4DGA2;O75521;F1LLU7;F8WAW4;C9JB63	Enoyl-CoA delta isomerase 2, mitochondrial	ECI2
59.7	1.30436	-0.621517	A0A0C4DGB5;B7Z574;E7EVY3;E9PDE4;E9PCH5;H0Y7F0;H0Y9H6;E7EQ12		CAST
30.3	0.0600304	-0.0359201	F5GWX5;A0A0C4DGG9;Q14839	Chromodomain-helicase-DNA-binding protein 4	CHD4
14.9	0.0783991	0.0914178	A0A0C4DGH0;Q5ZPR3;H0YL10	CD276 antigen	CD276
53.1	0.236462	-0.212643	A0A0C4DGQ5;P04632;A0A075B7C0;K7ELJ7;U3KQE2;K7EIV0;K7EKD8;K7EM73;U3KPR7	Calpain small subunit 1	CAPNS1
36.3	0.456989	0.33902	A0A0C4DGQ6;Q96P16	Regulation of nuclear pre-mRNA domain-containing protein 1A	RPRD1A
42.6	0.57747	0.677503	A0A0C4DGQ8;Q6IAN0;J3KRS1	Dehydrogenase/reductase SDR family member 7B	DHRS7B
55.5	0.081059	-0.105474	A0A0C4DGS0;P56556;R4GN43	NADH dehydrogenase [ubiquinone] 1 alpha subcomplex subunit 6	NDUFA6
49.2	0.22599	0.365096	A0A0C4DGS1;P39656;U3KQ84	Dolichyl-diphosphooligosaccharide--protein glycosyltransferase 48 kDa subunit	DDOST
40.6	0.258198	-0.235885	A0A0C4DGS5;Q08379	Golgin subfamily A member 2	GOLGA2
23.4	0.044507	0.0268641	A0A0C4DGX4;Q13616	Cullin-1	CUL1
14.2	0.111656	0.189209	A0A0C4DH22;Q9H4G0	Band 4.1-like protein 1	EPB41L1
16.5	0.0572197	0.0440798	A0A0D9SEI3;Q5QPR3;B7ZVY7;A0A0D9SER5;A0A0D9SEN2;J3QR44;Q9UQ88;P21127;Q5QPR4;J3QR29	Cyclin-dependent kinase 11A;Cyclin-dependent kinase 11B	CDK11B;CDK11A;CDC2L1
12.4	0.395327	-0.778649	A0A0D9SEN7;Q13950	Runt-related transcription factor 2	RUNX2
78	0.0133244	-0.00985575	A0A0D9SFB3;A0A0D9SG12;A0A0D9SF53;O00571	ATP-dependent RNA helicase DDX3X	DDX3X
13.8	0.401789	0.333057	A0A0D9SFG6;Q99418;F8W8E2;G5E9B7;M0QZ92	Cytohesin-2	CYTH2
14.5	0.632889	-0.474251	A0A0D9SFK2;Q92614	Unconventional myosin-XVIIIa	MYO18A
24.1	0.0397823	0.10861	A0A0X1KG75;A0A0D9SG04;Q53SF7;A0A0B4J1Z0	Cordon-bleu protein-like 1	COBLL1
17.9	0.107336	-0.144821	A0A1B0GWF2;A0A1B0GVQ5;A0A0D9SG72;A0A1B0GTP9;P61764;A0A1B0GW76	Syntaxin-binding protein 1	STXBP1
48	0.513888	0.49343	A0A0D9SGC1;E7EW20;Q9UM54	Unconventional myosin-VI	MYO6
40.4	0.333518	0.100585	A0A0D9SGE8;Q8IWS0;Q5JRC6	PHD finger protein 6	PHF6
20	0.417962	-0.3042	A0A140T8Z0;A0A0G2JH68;O60610;H9KV28	Protein diaphanous homolog 1	DIAPH1
43.1	0.984358	0.645549	A0A0G2JHC2;Q6NYC8	Phostensin	PPP1R18
8.9	0.451766	0.322479	A0A0G2JIS2;A2ABF8;A0A0G2JIR1;A2ABF9;A0A0G2JK64;Q96KQ7;A0A0G2JRR0;A0A0G2JRN8	Histone-lysine N-methyltransferase EHMT2	EHMT2
64.6	0.211539	-0.0404897	A0A0G2JIW1;P0DMV9;P0DMV8;V9GZ37	Heat shock 70 kDa protein 1B;Heat shock 70 kDa protein 1A	HSPA1B;HSPA1A
13.6	0.315123	0.308969	A0A0G2JK44;P25440;H0Y6K2;A0A140T9E9;U3KQA6;A0A0G2JHL0;A0A140T9V2;A0A140T9F7	Bromodomain-containing protein 2	BRD2
11	0.223867	0.502902	A0A0G2JNW7;Q9Y666;A0A0U1RR18;A0A0G2JQE3;H0YB78	Solute carrier family 12 member 7	SLC12A7
16.4	0.0101604	0.0111938	A0A0G2JNZ2;A0A0G2JPP5;Q14160;A0A0G2JMS7	Protein scribble homolog	SCRIB
19	0.853094	-0.44577	A0A0G2JQ41;Q12979;B7Z683	Active breakpoint cluster region-related protein	ABR
20.4	0.666673	-0.524138	B0QYV1;A0A0G2JRA5;O43251;A0A0G2JRD1;S4R3K7;S4R469;B0QYY4;I3L1D4;F8VR27;F8VZY7;A0A087X2B1;J3KNW3;B7Z1U7;F8VZG9;Q9NWB1	RNA binding protein fox-1 homolog;RNA binding protein fox-1 homolog 2;RNA binding protein fox-1 homolog 1	RBFOX2;RBFOX1
64.8	0.456086	-0.288676	A0A0J9YYL3;A0A0J9YVP6;A0A0J9YXJ8;A0A0J9YXX5;Q9UHX1;A0A0J9YVR6;E9PQ56;A0A0J9YWM1;H0YEM1	Poly(U)-binding-splicing factor PUF60	PUF60
15.3	0.40169	0.180011	A0A0J9YWB6;Q9Y5B0;A0A0J9YWJ4;K7EJD2;A0A0A0MR03	RNA polymerase II subunit A C-terminal domain phosphatase	CTDP1
6.3	0.0799113	0.0599108	E9PJ24;B7ZM65;F8WEF5;A0A0J9YYB5;A0A0J9YWD5;Q9P1Y6;A0A0J9YX88	PHD and RING finger domain-containing protein 1	PHRF1
53.8	0.105293	-0.246083	A0A0J9YXC7
66.4	0.5441	0.543967	A0A0J9YXF2;A0A0J9YYG4;Q15165;J3QT77;G3XAK4	Serum paraoxonase/arylesterase 2	PON2
8.6	0.668031	-0.726297	A0A0J9YXM6;Q562E7	WD repeat-containing protein 81	WDR81
50	0.548412	0.668204	A0A0J9YYJ0;Q8N129	Protein canopy homolog 4	CNPY4
57.4	0.399836	-0.114153	A0A0R4J2E8;A8MXP9;P43243;D6REM6;D6R991	Matrin-3	MATR3
47	0.271487	0.230654	A0A0R4J2G3;Q6PIU2;A0A0A0MTJ9;H7C046	Neutral cholesterol ester hydrolase 1	NCEH1
26.3	1.73511	-0.864055	A0A0S2Z5D0;H3BUV4;A0A1B0GTU6;Q9NWW5;A0A1B0GW73;H3BNF1;A0A1B0GTV3;A0A1B0GUD2;H3BUT1	Ceroid-lipofuscinosis neuronal protein 6	CLN6
20.1	0.137548	-0.289491	A0A0U1RQV4;Q13464	Rho-associated protein kinase 1	ROCK1
3.1	0.175103	0.15757	A0A1B0GW38;A0A0U1RQX8;P22681;A0A0U1RR39	E3 ubiquitin-protein ligase CBL	CBL
11.8	0.292926	0.381928	A0A0U1RRB6;Q9Y2D4;J3QT38	Exocyst complex component 6B	EXOC6B
18	0.464313	0.649748	F6XEV2;A0A0U1RRK1;Q9BPX6;S4R3D7;S4R3V1	Calcium uptake protein 1, mitochondrial	MICU1
20	0.697775	1.45984	A0A0U1RRL8;Q8TB22	Spermatogenesis-associated protein 20	SPATA20
38.3	0.0438664	0.0198216	A0A0U1RRM1;Q8WXI9;A0A0U1RR30	Transcriptional repressor p66-beta	GATAD2B
28.8	0.123555	0.133605	A0A0U1RRM6;Q8N8S7;A0A075B6E5	Protein enabled homolog	ENAH
71.8	0.555091	0.599523	A0A140T9I0;A0A140T9X5;A0A140T913;P01892;A0A140T955;A0A140T933	HLA class I histocompatibility antigen, A-2 alpha chain	HLA-A
45.1	0.46761	-1.04181	O19617;A0A140T921;A0A140T9H5;A0A140T9U8;A0A140TA05;A0A140T9L3		HLA-C
26.1	0.270222	0.536584	A0A140T9T7;Q03518	Antigen peptide transporter 1	TAP1
47.1	0.677142	0.370955	A0A140TA86;Q5XKP0	Protein QIL1	QIL1
34.2	1.07062	1.05193	A0A182DWF2;A0A182DWF3;Q9NNW7;D3YTF8;A0A096LPK7;A0A096LPD9;E7EWK1	Thioredoxin reductase 2, mitochondrial	TXNRD2
26.9	0.0258863	-0.0323567	A0A1B0GUC3;A0A1B0GV98;A0A1B0GTC5;A0A1B0GU26;A0A1B0GTC3;A0A1B0GVH5;Q9C0B1;A0A1B0GTY1	Alpha-ketoglutarate-dependent dioxygenase FTO	FTO
64.7	0.193912	0.192186	A0A1B0GTG2;A0A1B0GW77;P49419;A0A1B0GTY9;A0A1B0GUA1;A0A1B0GW82;A0A1B0GTJ4;A0A140T9V3;A0A1B0GV49;A0A0J9YWF7	Alpha-aminoadipic semialdehyde dehydrogenase	ALDH7A1
33.8	0.539706	-0.841121	A0A1B0GWJ0;A0A1B0GTJ7;P30566;A0A0A6YY92;A0A1B0GTG9;A0A1B0GWF8;A0A096LNY6;A0A096LNY5	Adenylosuccinate lyase	ADSL
35.1	0.150774	0.16304	A0A1B0GTL5;Q9BXF6	Rab11 family-interacting protein 5	RAB11FIP5
46.2	0.403961	1.14784	A0A1B0GTP7;E7EMM4;A0A1B0GW68;A0A1B0GUA4;A0A1B0GTM3;A0A1B0GTZ5;Q13510;A0A1B0GUH5;A0A1B0GUE3;A0A1B0GUG1;A0A1B0GUW4;A0A1B0GV06	Acid ceramidase;Acid ceramidase subunit alpha;Acid ceramidase subunit beta	ASAH1
31.5	0.319306	0.279304	A0A1B0GTU4;P49023;F5GZ78	Paxillin	PXN
50.5	1.4766	0.898633	A0A1B0GTW1;Q9UDY2	Tight junction protein ZO-2	TJP2
22.1	0.407156	-0.563974	A0A1B0GUA3;Q96EK5;A0A0D9SFK7;A0A1B0GTE6;A0A1B0GUH6	KIF1-binding protein	KIAA1279;KIF1BP
66.3	0.348862	0.530055	A0A1B0GVD5;A0A1B0GWE8;P07339;A0A1B0GW44;A0A1B0GVP3;A0A1B0GV23;A0A1B0GU92;A0A1B0GU03;C9JH19;H7C469;F8WD96	Cathepsin D;Cathepsin D light chain;Cathepsin D heavy chain	CTSD
23	0.701574	-0.388484	A0A1B0GVL3;Q05086;A0A0D9SG77	Ubiquitin-protein ligase E3A	UBE3A
7.5	1.64741	3.03379	A0A1B0GW05
20.9	0.120087	-0.189186	A0AV96;D6R9D6;B7Z8Z7;D6RBS9;D6REZ6;D6R9M7	RNA-binding protein 47	RBM47
42.5	0.3083	-0.239747	A0AVT1	Ubiquitin-like modifier-activating enzyme 6	UBA6
43.7	0.412319	-0.869756	A0MZ66	Shootin-1	KIAA1598
37.7	0.209196	0.149508	A1L0T0;M0R026	Acetolactate synthase-like protein	ILVBL
17.6	0.27527	-0.261397	A1L390;G3V311	Pleckstrin homology domain-containing family G member 3	PLEKHG3
10.3	0.348173	-0.428082	A1X283;G3V144;A0A1B0GUF2	SH3 and PX domain-containing protein 2B	SH3PXD2B
59.9	0.669764	0.599042	A2A274;Q99798	Aconitate hydratase, mitochondrial	ACO2
15.8	0.250238	-0.228057	A2A2Q9;Q9Y312	Protein AAR2 homolog	AAR2
22.9	0.083221	0.0877776	A2IDC6;Q13084;A2IDC7;Q4TT37	39S ribosomal protein L28, mitochondrial	MRPL28
19.1	0.0169755	0.019599	A2RRP1;H0Y5G7	Neuroblastoma-amplified sequence	NBAS
11.1	0.690624	0.747076	A3KMH1	von Willebrand factor A domain-containing protein 8	VWA8
44.8	0.119557	-0.193118	C9J8R7;C9JNI1;A4D1E9	GTP-binding protein 10	GTPBP10
13.5	0.420204	-0.385449	A4D1P6;C9J1X0	WD repeat-containing protein 91	WDR91
14.9	0.609594	-0.599026	A5YKK6	CCR4-NOT transcription complex subunit 1	CNOT1
53.3	0.173517	-0.155947	H3BTL1;Q9GZQ8;A6NCE7	Microtubule-associated proteins 1A/1B light chain 3B;Microtubule-associated proteins 1A/1B light chain 3 beta 2	MAP1LC3B;MAP1LC3B2
41.4	0.403617	-0.266168	A6ND22;Q9Y3D3	28S ribosomal protein S16, mitochondrial	MRPS16
37.7	0.313785	-0.365169	A6NDG6	Phosphoglycolate phosphatase	PGP
13.1	0.985256	1.12759	H7BXY6;A6NEP9;Q8NG11	Tetraspanin;Tetraspanin-14	TSPAN14
53.9	0.480218	-0.70085	A6NFX8;Q9UKK9;A6NJU6;A6NCQ0	ADP-sugar pyrophosphatase	NUDT5
20	0.585961	0.584301	E9PIZ0;C9JST7;A6NGW1;O95070	Protein YIF1A	YIF1A
11.6	0.474391	-0.166643	A6NHR9;J3KTL8	Structural maintenance of chromosomes flexible hinge domain-containing protein 1	SMCHD1
29.5	0.56171	-0.875401	A6NIR2;X6R7Y7;Q9Y547	Intraflagellar transport protein 25 homolog	HSPB11
27.6	2.20378	-1.7838	A6NJD9;A8MVT4;A8MYK1;Q16540;H7C2P7	39S ribosomal protein L23, mitochondrial	MRPL23
54.8	0.494962	-0.563735	A6NKB8;Q9H4A4	Aminopeptidase B	RNPEP
18.6	0.316621	-0.3938	A6NMA8;O95825;H7C3S0;C9K0F7;F8WF64;C9JZK8;H7C3I5;A6NND8;A6NHJ8	Quinone oxidoreductase-like protein 1	CRYZL1
35.8	0.551645	-0.392447	E9PJK1;E9PRJ8;H0YDL9;H0YDJ9;E9PIF1;A6NMH8;P60033	Tetraspanin;CD81 antigen	CD81
28.9	0.258129	0.272081	A6NNI4;G8JLH6;P21926	Tetraspanin;CD9 antigen	CD9
4.8	0.567606	-0.263021	A6NNN6;E7ETA6;Q15154;H0YBA1	Pericentriolar material 1 protein	PCM1
48.3	0.42981	-0.40086	A6PVN5;Q15257;F6WIT2;Q68CR8;Q5T949;Q5T948;A6PVN9	Serine/threonine-protein phosphatase 2A activator	PPP2R4;DKFZp781M17165
65.4	0.349054	1.40632	A8K7Q2;E9PS65		HSPA8
60	1.54357	0.641914	A8K878;P55145	Mesencephalic astrocyte-derived neurotrophic factor	MANF
16.7	0.547931	-0.486466	A8MQ02;J3KN01;P55196;Q5TIG5	Afadin	MLLT4
38	0.519019	-0.793705	A8MQB8;G3V0J0;A0A087WXI3		FMR1
32.9	0.540198	0.495538	A8MTY9;O14972;A8MY26	Down syndrome critical region protein 3	DSCR3
14.3	1.84608	-1.14091	A8MUM1;Q53HC9;F8WDS8;C9J0U9;D3YTH5;F8WDX0;F8WB12	Protein TSSC1	TSSC1
36.8	0.740305	0.381361	P62308;A8MWD9;Q49AN9;F5H013;C9JVQ0	Small nuclear ribonucleoprotein G;Putative small nuclear ribonucleoprotein G-like protein 15	SNRPG;SNRPGP15
18.9	0.0553857	0.217185	A8MXQ1;P53801;A8MZH8	Pituitary tumor-transforming gene 1 protein-interacting protein	PTTG1IP
28.8	0.0959549	0.173394	A8MXV4	Nucleoside diphosphate-linked moiety X motif 19, mitochondrial	NUDT19
7.6	0.00682418	-0.012537	E9PCT1;A9Z1X7;Q8IYB3;M0R088;M0R1E7	Serine/arginine repetitive matrix protein 1	SRRM1
40.2	1.07401	-0.58057	B0QY89;Q9Y262;B0QY90	Eukaryotic translation initiation factor 3 subunit L	EIF3L
19.7	0.388905	-0.237514	B0QYK0;Q01844;A0A0D9SFL3;C9JGE3	RNA-binding protein EWS	EWSR1
70.1	0.16453	-0.158805	H3BQQ9;B0QYN7;P63279;H3BPC4	SUMO-conjugating enzyme UBC9	UBE2I
36.4	0.0825986	0.205817	B1AH87;P30536	Translocator protein	TSPO
52.1	0.0576339	-0.0872493	B1AJQ6;Q86Y82	Syntaxin-12	STX12
54.4	0.218791	-0.262334	B1AJY7;O75832;B1AJY5	26S proteasome non-ATPase regulatory subunit 10	PSMD10
80.8	0.0197818	0.00956964	B1AK87;B1AK88		CAPZB
25.9	0.0627016	0.0941448	B1AKC9;P29323	Receptor protein-tyrosine kinase;Ephrin type-B receptor 2	EPHB2
12.7	0.18941	-0.318978	B1AKJ5;O43847;G3V1R5;F5H7V1;H0Y5G9	Nardilysin	NRD1
52.7	0.515616	0.251857	H0Y6Y8;B1AL05;Q8N983;H0YBU8	39S ribosomal protein L43, mitochondrial	MRPL43
38.6	0.106599	0.0674696	B1ALK7;Q14155;E7EUY6;E9PDQ5	Rho guanine nucleotide exchange factor 7	ARHGEF7
38.3	1.13679	1.61819	B1AMS2;Q14141	Septin-6	2017-09-06
68.3	0.281775	0.194442	G3V4W0;B4DY08;B2R5W2;G3V4C1;G3V2D6;G3V251		HNRNPC
31	0.311292	-0.384712	B2WTI3;B2WTI4;K7EJU9;Q6NYC1	Bifunctional arginine demethylase and lysyl-hydroxylase JMJD6	JMJD6
35.9	0.256901	0.414518	B3KRD8;O76054	SEC14-like protein 2	SEC14L2
59.8	1.09379	-0.521799	B3KS98;O15372;A0A087WZK9	Eukaryotic translation initiation factor 3 subunit H	EIF3H
82.2	0.272173	0.172951	B4DDF4;B4DUT8;Q99439;A0A087X271;A0A087X1X5;H3BVI6	Calponin;Calponin-2	CNN2
63.8	0.225237	0.181889	B4DJV2;O75390;A0A0C4DGI3	Citrate synthase;Citrate synthase, mitochondrial	CS
35.4	0.392989	0.354811	B4DKB2;P42892	Endothelin-converting enzyme 1	ECE1
40.7	0.110301	-0.0915332	B4DKY1;P49589	Cysteine--tRNA ligase, cytoplasmic	CARS
29.4	1.12326	0.922689	B4DLN1
38.6	0.480482	-1.2716	B4DLR8;P15559;H3BNV2;H3BRK3	NAD(P)H dehydrogenase [quinone] 1	NQO1
30.3	0.0737165	0.0886145	B4DR61;P61619	Protein transport protein Sec61 subunit alpha isoform 1	SEC61A1
48.8	0.833345	-0.643454	B4DR80;Q5JV98		STK24
14.9	0.116712	0.114703	B4DUA7;Q9NX70	Mediator of RNA polymerase II transcription subunit 29	IXL;MED29
27	0.278199	-0.157711	H0Y9V7;B4E2Q0;P98194	Calcium-transporting ATPase;Calcium-transporting ATPase type 2C member 1	ATP2C1
36.6	0.388141	-0.476191	B4E3T4;Q93062;H0YBU9	RNA-binding protein with multiple splicing	RBPMS
31.9	0.610214	1.80602	B5MCA4;P16422	Epithelial cell adhesion molecule	EPCAM
33.6	1.30161	-0.628212	B5MCF9;O00541;B3KXD6	Pescadillo homolog	PES1
14.5	0.0974279	0.113068	B5MD46;Q9BXI6;H7C471;H0Y5R9;F8WCD1;H7C1Q1;F8W9Y7;H0Y2U5	TBC1 domain family member 10A	TBC1D10A
50.6	0.24158	-0.179394	B5MDF5;P62826;J3KQE5;F5H018;H0YFC6	GTP-binding nuclear protein Ran	RAN
54.7	0.120573	0.188066	E7EW69;B5ME97;Q9P0V9;E7EX04	Septin-10	2017-09-10
20.8	0.598961	0.426301	B7Z2R7;Q5T8D3;X6RDD7;Q5T8E0	Acyl-CoA-binding domain-containing protein 5	ACBD5
37.9	0.862017	-1.38635	B7Z524;H0YDX7;J3QT46;Q9Y450	HBS1-like protein	HBS1L
37.4	0.574212	-0.387219	B7Z6D5;Q96GQ7	Probable ATP-dependent RNA helicase DDX27	DDX27
32.4	0.683483	0.553974	B7Z7F3;Q9H6Z4;K7EIJ4	Ran-binding protein 3	RANBP3
11.4	0.147646	-0.222209	B7Z896;F5H3M2;Q9BVG8;A0A0C4DGM9	Kinesin-like protein;Kinesin-like protein KIFC3	KIFC3
33.8	0.250358	-0.0946226	B7ZC38;Q9NR46;B7ZC39	Endophilin-B2	SH3GLB2
15.3	0.131817	-0.112687	E5RFP2;B7ZLQ8;Q17RY0;H0Y9D9;J3KN18;E5RJM0;Q7Z5Q1;Q8NE35	Cytoplasmic polyadenylation element-binding protein 4;Cytoplasmic polyadenylation element-binding protein 2;Cytoplasmic polyadenylation element-binding protein 3	CPEB4;CPEB2;CPEB3
75.7	1.23905	-0.536999	B8ZZA8;B8ZZC5		GLS
23.8	0.798926	-0.643584	B8ZZG1;Q9NZW5;C9J4Q3	MAGUK p55 subfamily member 6	MPP6
35.6	0.012379	0.0135942	B8ZZN6;P63165;B8ZZJ0;B8ZZ67;B9A032	Small ubiquitin-related modifier 1	SUMO1
43.9	0.521172	-1.08208	B8ZZQ6;P06454;B8ZZA1;B8ZZW7;H7C2N1	Prothymosin alpha;Prothymosin alpha, N-terminally processed;Thymosin alpha-1	PTMA
21.8	0.53892	0.294751	B8ZZY2;P52594;C9J2I0	Arf-GAP domain and FG repeat-containing protein 1	AGFG1
75	0.389965	0.346776	B9A067;Q16891;C9J406;H7C463	MICOS complex subunit MIC60	IMMT
24.3	0.765535	0.496717	J3KMX2;B9EGA3;Q92925	SWI/SNF-related matrix-associated actin-dependent regulator of chromatin subfamily D member 2	SMARCD2
15.1	1.18765	-0.476937	B9ZVN9;O95602	DNA-directed RNA polymerase;DNA-directed RNA polymerase I subunit RPA1	POLR1A
14.5	0.215462	-0.136263	B9ZVT1;Q8IXT5	RNA-binding protein 12B	RBM12B
41.3	0.0802661	0.146081	C9IYN3;D6W592;Q8WVV9;B7WPG3	Heterogeneous nuclear ribonucleoprotein L-like	HNRNPLL;HNRPLL
50.2	0.125111	0.10728	C9J050;C9JEJ2;P49585;C9J2E1;C9JPY0;H7C1T3	Choline-phosphate cytidylyltransferase A	PCYT1A
47.9	0.973239	-0.684254	C9J0I9;Q86WB0	Nuclear-interacting partner of ALK	ZC3HC1
53.8	0.0378291	0.0648198	C9J0J7;G5E9Q6;C9JQ45	Profilin	PFN2
85.2	0.0837721	-0.0860634	C9J0K6;P30626;B4DHQ6	Sorcin	SRI
33.3	1.39268	-0.81306	C9J2P0;P51965;H7C061;B7Z306	Ubiquitin-conjugating enzyme E2 E1	UBE2E1
33.9	0.575682	0.215032	C9J2Y9;P30876;C9J4M6	DNA-directed RNA polymerase;DNA-directed RNA polymerase II subunit RPB2	POLR2B
10.6	1.0337	-0.969664	C9J3D7;Q9UKG9	Peroxisomal carnitine O-octanoyltransferase	CROT
11	1.193	-2.05181	C9J719;C9JJ78;Q15125	3-beta-hydroxysteroid-Delta(8),Delta(7)-isomerase	EBP
25.5	0.650439	-1.27809	C9J7E5;Q9Y5L0;E9PFH4	Transportin-3	TNPO3
79.7	0.168565	-0.12792	C9J931;Q15382	GTP-binding protein Rheb	RHEB
31.4	1.05843	-0.954722	C9JA08;Q96D46	60S ribosomal export protein NMD3	NMD3
16.7	0.42632	1.21607	C9JA28;Q9UNL2;C9J365	Translocon-associated protein subunit gamma	SSR3
48.1	0.535615	-1.03921	C9JBI3;P78330	Phosphoserine phosphatase	PSPH
40.6	0.0135064	0.0070467	C9JBY7;Q9Y291	28S ribosomal protein S33, mitochondrial	MRPS33
63.4	1.13947	-0.847659	C9JEH7;P22090	40S ribosomal protein S4, Y isoform 1	RPS4Y1
34.2	0.443851	0.51783	C9JF50;E9PLU1;E9PRK5;Q9H019;E9PRW1;E9PSD6	Mitochondrial fission regulator 1-like	MTFR1L
38	0.618958	-0.533177	C9JFE4;Q13098;A0A096LP07;A0A096LPJ3;A8K070;J3KSA5;J3QLT0;J3KRJ4	COP9 signalosome complex subunit 1	GPS1
63.4	0.0256784	-0.0571103	C9JFR7;P99999	Cytochrome c	CYCS
27.8	0.034273	0.0344014	C9JIF9;P13798;H7C393	Acylamino-acid-releasing enzyme	APEH
40.4	0.3132	0.318099	C9JJ19;P82930	28S ribosomal protein S34, mitochondrial	MRPS34
16.4	0.4485	0.266764	C9JJV1;Q9Y5U2;A6NCC9;E9PME3;C9JHT9;E9PL88;C9JDU0	Protein TSSC4	TSSC4
22.3	0.0304651	0.0532966	C9JPX5;C9JKL2;O95772;C9JJ39;C9J3F5	MLN64 N-terminal domain homolog	STARD3NL
50.7	0.519947	-0.270679	C9JLU1;P52434	DNA-directed RNA polymerases I, II, and III subunit RPABC3	POLR2H
72.8	0.694941	0.49763	I3L2L5;I3L4Q0;C9JLW8;I3L317	Protein FAM195B	FAM195B
30	0.380303	0.392356	C9JME2;Q9Y4F1;A0A1B0GV68	FERM, RhoGEF and pleckstrin domain-containing protein 1	FARP1
9.6	0.306655	0.328682	C9JRY4;C9JNZ0;Q96IW7;F8WAU7;C9JR77;C9J463;C9JZ27;C9JDJ8	Vesicle-trafficking protein SEC22a	SEC22A
64.6	0.08437	0.0705848	C9JQ41;H7C525;Q4VC31	Coiled-coil domain-containing protein 58	CCDC58
71.5	0.333817	-0.267758	C9JQD4;O43447;H0YEL5	Peptidyl-prolyl cis-trans isomerase;Peptidyl-prolyl cis-trans isomerase H	PPIH
42.8	0.204494	0.53324	E7EUY3;E9PDR0;C9JQS9;E7EX59;P05166;E9PEC3;E7ETT1;E7ETT4;F8WBI9	Propionyl-CoA carboxylase beta chain, mitochondrial	PCCB
35.9	1.60937	-1.51865	C9JQV0;Q9BRJ6;H7C0T1;H7C2R9	Uncharacterized protein C7orf50	C7orf50
16.2	0.0404674	0.0819798	C9JQV3;Q8N1F8	Serine/threonine-protein kinase 11-interacting protein	STK11IP
25	0.735954	0.848462	C9JRD2;C9JXB9;P25686	DnaJ homolog subfamily B member 2	DNAJB2
5.6	0.450821	0.700961	C9JRP1;A0A0A0MST8;Q9Y6M7	Anion exchange protein;Sodium bicarbonate cotransporter 3	SLC4A7
31.4	1.07367	0.929124	C9JY28;C9JRX8;F5H189;Q9HD34;C9J799;H7C4Q5	LYR motif-containing protein 4	LYRM4
57.8	0.51487	0.465579	C9JRZ6;Q9NX63;F8WAR4	MICOS complex subunit MIC19	CHCHD3
74.6	0.103017	0.155021	C9JSZ1		FUBP1
47.1	0.969729	-1.735	C9JYQ9;H0Y8C2;Q6P5R6	60S ribosomal protein L22-like 1	RPL22L1
27.8	0.223787	0.571281	C9JYY6;Q92823;F8W775;A0A087X2B3	Neuronal cell adhesion molecule	NRCAM
60.1	0.493928	0.219185	C9JZR2;O60716	Catenin delta-1	CTNND1
21.7	0.162409	0.167705	H7C2W1;C9K0G7;E9PCG9;Q02338	D-beta-hydroxybutyrate dehydrogenase, mitochondrial	BDH1
18	0.310841	0.283535	D3DTX6;Q96SB3	Neurabin-2	PPP1R9B
42.5	0.977763	-1.35819	F6U1T9;D3YTA9;P63098;H7BYZ3	Calcineurin subunit B type 1	PPP3R1
56.4	0.176188	0.148901	D3YTB1;F8W727;P62910	60S ribosomal protein L32	RPL32
44.6	0.225151	-0.309385	D6R938;Q13557;E9PBG7;E9PF82	Calcium/calmodulin-dependent protein kinase type II subunit delta	CAMK2D
54.6	0.0278718	0.0207171	D6R9P3;D6RD18;D6RBZ0;Q99729	Heterogeneous nuclear ribonucleoprotein A/B	HNRNPAB
54.2	0.0282275	-0.0240932	D6RA26;O43660	Pleiotropic regulator 1	PLRG1
67.7	0.719185	0.365586	D6RAN8;H7C5U8;Q9P0M9	39S ribosomal protein L27, mitochondrial	MRPL27
53.9	0.860866	0.654506	D6RBS5;Q8IZ81;D6RHX2	ELMO domain-containing protein 2	ELMOD2
54.1	0.49559	-0.984049	D6RDG3;H0Y9Y1	Transcription factor BTF3	BTF3
3.9	0.0330584	0.0368094	F8WEV0;D6RDI8;Q709F0	Acyl-CoA dehydrogenase family member 11	ACAD11
18.6	0.158733	0.196938	D6REA1;Q9H173	Nucleotide exchange factor SIL1	SIL1
27.4	0.709667	-1.23798	D6REB4;Q9H074	Polyadenylate-binding protein-interacting protein 1	PAIP1
59.3	0.417005	-0.15636	D6RGI3;D6RER5;Q9NVA2;D6RDU5	Septin-11	2017-09-11
34.3	0.340121	-0.217021	D6REX3;O94979;H7BXG7;D6RHZ5;H0YAB3	Protein transport protein Sec31A	SEC31A
72.1	0.347437	1.14595	D6RF44		HNRNPD
27.9	0.964868	0.477855	D6RF48;Q9P2W9;D6RC71	Syntaxin-18	STX18
28.7	0.483976	-0.796884	D6RFG8;P27707;D6RCP9	Deoxycytidine kinase	DCK
53.4	0.0799874	-0.167212	D6RFH4;H3BUX2;O43169	Cytochrome b5 type B	CYB5B
22.1	0.984584	-0.659079	D6RFI3;E7EQR8;Q9GZM5;D6RGY8	Protein YIPF3;Protein YIPF3, 36 kDa form III	YIPF3
27.7	0.423252	-0.433453	D6RJ86;D6RFY6;Q96H20;H0Y8S5;D6RBI1	Vacuolar-sorting protein SNF8	SNF8
13.3	1.50956	-0.40734	D6RGE2;Q96CN7	Isochorismatase domain-containing protein 1	ISOC1
8.9	0.590549	-1.3383	D6RGG3;Q99715;A0A087X0A8	Collagen alpha-1(XII) chain	COL12A1
53	0.505972	0.620697	D6RHI9;O00584;A0A087WZM2;H0YAE9	Ribonuclease T2	RNASET2
24.8	0.611118	0.83702	D6RJ07;Q9UL40	Zinc finger protein 346	ZNF346
57.6	0.482113	0.387012	E5KLK1;E5KLJ9;E5KLJ5;E5KLJ6		OPA1
17.4	0.00258586	0.00154877	E5RG17;Q6P1N9;G5EA19;U3KQS5;H0YBX2;E5RGF2;A0A0D9SGD3	Putative deoxyribonuclease TATDN1	TATDN1
89.9	0.074522	0.0683165	E5RHG8;Q15369;R4GMY8	Transcription elongation factor B polypeptide 1	TCEB1
82.1	0.181648	-0.177874	E5RIW3;E5RJD8;O75347;E5RHG6;E5RIX8	Tubulin-specific chaperone A	TBCA
49.4	0.361686	-0.234031	E7EM64;Q7L5N1	COP9 signalosome complex subunit 6	COPS6
53.5	0.0129562	0.0182023	J3QLD9;E7EMK3;Q14254	Flotillin-2	FLOT2
52.7	0.204069	0.388906	J3KMY5;G3V3E8;E7EMS2;G3V3D1;P61916;H0YIZ1;G3V2V8	Epididymal secretory protein E1	NPC2
3.9	1.10738	-0.775067	E7EMW7;O95071	E3 ubiquitin-protein ligase UBR5	UBR5
28.9	0.86144	-0.472533	E7EN19;E7ESS2;E7ENQ1;H7C360;G3XAA2;G5E948		MAP4K4
45.4	0.06302	-0.108349	E7EV99;E7ENY0;P35611;A0A0A0MSR2;H0Y9H2	Alpha-adducin	ADD1
19.9	0.13195	0.0640674	E7EPN9;Q9Y520	Protein PRRC2C	PRRC2C
49.2	0.0298961	0.0421596	E7EPT4;P19404	NADH dehydrogenase [ubiquinone] flavoprotein 2, mitochondrial	NDUFV2
21.1	0.0536845	-0.104249	I3L0K1;E7EQ34;O14653;I3L1K7;I3L4Z6	Golgi SNAP receptor complex member 2	GOSR2
22.5	0.0198086	-0.030313	E7EWE1;E7EQ61;Q9GZZ9;C9JRV9	Ubiquitin-like modifier-activating enzyme 5	UBA5
52.4	0.241672	-0.441081	E7EQ69;Q9GZZ1;C9J5D1;A0A087WWJ2;B0AZT5	N-alpha-acetyltransferase 50	NAA50
23.5	0.0404179	-0.0800476	E7EQ72;Q15363;F5GX39	Transmembrane emp24 domain-containing protein 2	TMED2
13.8	1.4225	-0.767749	E7EQI7;Q12768	WASH complex subunit strumpellin	KIAA0196
75.8	0.345801	-0.326292	E7EQR4;P15311	Ezrin	EZR
45.2	0.107543	-0.181427	E7ES08;E7EQU1;O15347;E9PES6	High mobility group protein B3	HMGB3
42.4	0.495977	0.413231	E7EQY1;Q96C01	Protein FAM136A	FAM136A
17.1	0.275171	-0.357375	E9PCS8;E7EQY4;E7EV10;Q9BTC8;D6W5A2	Metastasis-associated protein MTA3	MTA3
13.3	0.0703709	0.177283	E7ER77;Q7Z2K6	Endoplasmic reticulum metallopeptidase 1	ERMP1
7.1	1.76502	-0.684916	E7ERI8;E7EW49;E3W994;A0A0U1RQI6;J3KR49;O75122	CLIP-associating protein 2	CLASP2
25.2	0.0547352	-0.0469151	E7ERK9;Q9UI10;A0A087WTA5;A0A087WW69	Translation initiation factor eIF-2B subunit delta	EIF2B4
14.6	0.100716	-0.0811276	E7ERS3;Q86VM9	Zinc finger CCCH domain-containing protein 18	ZC3H18
51.7	0.587362	-0.766278	E7ESI2;G3V5T9;P24941	Cyclin-dependent kinase 2	CDK2
46.2	0.355258	0.244094	E7ESL0;J3KQY1;Q9NWU5	39S ribosomal protein L22, mitochondrial	MRPL22
40.1	0.201146	-0.782632	E7ESP4;E7EMF1;E9PB77		ITGA2
24.6	0.642503	0.290318	E7ESY4;Q13330;H0Y4T7	Metastasis-associated protein MTA1	MTA1
52.4	0.574506	0.785645	E7ET40;P00749	Urokinase-type plasminogen activator;Urokinase-type plasminogen activator long chain A;Urokinase-type plasminogen activator short chain A;Urokinase-type plasminogen activator chain B	PLAU
17	0.756334	0.258801	E7ETU5;F6Y5H0;P29558	RNA-binding motif, single-stranded-interacting protein 1	RBMS1
35.5	0.481987	0.227062	H0Y9G6;E7ETU7;P09001;E9PF06	39S ribosomal protein L3, mitochondrial	MRPL3
64.9	0.458781	-0.744791	E7ETU9		PLOD2
47.5	0.476858	0.625888	E7ETY7;Q8TED1	Glutathione peroxidase;Probable glutathione peroxidase 8	GPX8
28.9	1.12096	-0.939168	E7ETZ4;Q9Y6E2;B5MCE7;B5MCH7;Q75MG1	Basic leucine zipper and W2 domain-containing protein 2	BZW2
9.9	1.30704	-1.15452	E7EU13;Q96P48;A0A0A0MSJ2;F5GWN4;F8WBT0	Arf-GAP with Rho-GAP domain, ANK repeat and PH domain-containing protein 1	ARAP1
53.5	0.34591	0.0885129	E7EU96;P68400;Q8NEV1	Casein kinase II subunit alpha;Casein kinase II subunit alpha 3	CSNK2A1;CSNK2A3
30	0.143833	0.104922	E7EVA0;P27816	Microtubule-associated protein;Microtubule-associated protein 4	MAP4
10.1	0.469432	0.716378	E7EVC7;Q676U5	Autophagy-related protein 16-1	ATG16L1
45.9	0.104081	0.0694904	G5E9S8;G3V2E7;F8W6L3;G3V3H3;G3V5R9;E7EVH7;Q07866	Kinesin light chain 1	KLC1
58.4	0.22851	-0.352615	E7EX17;P23588	Eukaryotic translation initiation factor 4B	EIF4B
66.2	0.54537	-0.869483	E7EX44		CALD1
57.7	0.0287889	-0.0197558	E7EX90;Q14203;Q6AWB1	Dynactin subunit 1	DCTN1;DKFZp686E0752
3.7	0.792288	-0.819837	E9PAV3;F8VZJ2;H0YHX9;Q13765;F8W1N5;F8VNW4;F8W0W4	Nascent polypeptide-associated complex subunit alpha, muscle-specific form;Nascent polypeptide-associated complex subunit alpha	NACA
53	0.592071	0.661009	E9PDF2;E9PCR7;Q02218;A0A0D9SFS3;E9PFG7	2-oxoglutarate dehydrogenase, mitochondrial	OGDH
49.2	0.938889	-0.305842	E9PCW1;O95249;B4DQA8;K7EJC8;G5E9T8	Golgi SNAP receptor complex member 1	GOSR1
27.9	0.280967	-0.921061	E9PD53;Q9NTJ3	Structural maintenance of chromosomes protein;Structural maintenance of chromosomes protein 4	SMC4
55.4	0.213241	-0.232229	E9PDF6;O43795	Unconventional myosin-Ib	MYO1B
51.9	0.588063	0.242014	E9PE17;I3L0E3;Q9Y2R5	28S ribosomal protein S17, mitochondrial	MRPS17;hCG_1984214
23.6	0.234717	0.884678	E9PEE8;P18564;A0A087WXP3	Integrin beta;Integrin beta-6	ITGB6
11.8	0.0622012	0.114183	H0Y547;E9PEJ6;P98196	Phospholipid-transporting ATPase;Probable phospholipid-transporting ATPase IH	ATP11A
18.1	0.793985	-0.833508	E9PEP6;O14786;Q5JWQ6;E7EX60;Q5T7F0;Q5JWQ4	Neuropilin-1	NRP1
22.7	1.38843	1.63946	E9PF05;Q8NBK3;F5GXA0	Sulfatase-modifying factor 1	SUMF1
30.7	0.0838973	-0.0629797	E9PF10;O75694	Nuclear pore complex protein Nup155	NUP155
40.6	0.05524	0.116481	E9PF16;Q96CM8	Acyl-CoA synthetase family member 2, mitochondrial	ACSF2
50.6	0.298728	0.322112	E9PF19;Q9Y4P3;Q96E41	Transducin beta-like protein 2	TBL2
21.7	0.82437	-0.825657	E9PFR3;Q14738;H0Y8C4	Serine/threonine-protein phosphatase 2A 56 kDa regulatory subunit delta isoform	PPP2R5D
17.9	0.00855317	0.0189452	E9PGC0;P20936	Ras GTPase-activating protein 1	RASA1
19.5	0.34626	0.402912	Q5TG12;E9PGC5;Q15262	Protein-tyrosine-phosphatase;Receptor-type tyrosine-protein phosphatase kappa	PTPRK
37.2	0.166914	-0.691325	E9PGF5;Q9HBL0;E9PF55;A0A087WWW7;H0Y4U1	Tensin-1	TNS1
61.9	0.0801822	0.0669198	E9PGT1;Q15631;H7C1D4	Translin	TSN
28.9	0.564158	-0.480215	E9PGT3;Q15418	Ribosomal protein S6 kinase;Ribosomal protein S6 kinase alpha-1	RPS6KA1
42.8	0.769765	-0.514654	E9PGT6;Q99627;H7C3S9	COP9 signalosome complex subunit 8	COPS8
65.7	0.102827	-0.304481	E9PGZ1		CALD1
25.8	0.594869	-1.70696	E9PHA2;Q15003;C9J470	Condensin complex subunit 2	NCAPH
42.4	0.912078	1.12087	E9PHF7;Q96RQ3;F5GYT8;E9PG35;G5E9X5	Methylcrotonoyl-CoA carboxylase subunit alpha, mitochondrial	MCCC1
26.8	0.449282	0.676242	E9PHI4;O94901;H0Y742;H0Y6N5	SUN domain-containing protein 1	SUN1
18.4	0.0216608	0.0245423	E9PHV5;P28290;E7EUL7	Sperm-specific antigen 2	SSFA2
9.7	0.607097	0.507515	E9PJ42;Q5BJD5	Transmembrane protein 41B	TMEM41B
45.2	0.58628	0.464099	E9PJ81;Q04323;E9PRQ7;A0A087WTZ5	UBX domain-containing protein 1	UBXN1
79.4	0.421532	-0.234259	E9PMY3;E9PML8;E9PJC0;E9PRR9;Q12974	Protein tyrosine phosphatase type IVA 2	PTP4A2
14.1	0.363103	0.523015	E9PJD7;Q6ZMK1;E9PQ42	Cysteine and histidine-rich protein 1	CYHR1
65.9	0.272004	0.168264	E9PK01;P29692;A0A087X1X7;E9PRY8;E9PQ49;E9PI39;E9PPR1;E9PL12;E9PMW7;E9PQZ1;E9PIZ1;H0YCK7;E9PK06	Elongation factor 1-delta	EEF1D
23	0.117874	-0.124323	E9PS17;E9PK59;Q96KG9;E9PPN3	N-terminal kinase-like protein	SCYL1
33.3	0.622048	0.542359	E9PK91;E9PK09;E9PQN2;E9PKI6		BCLAF1
22.1	0.905428	-0.826983	H7BXH2;E9PKF6;Q5H9R7;H0YEN2;E9PQP7	Serine/threonine-protein phosphatase 6 regulatory subunit 3	PPP6R3
69.8	0.066709	-0.121708	E9PKG1;H7C2I1;Q99873;E9PIX6;E9PQ98;H0YDE4;E9PNR9	Protein arginine N-methyltransferase 1	PRMT1
30	0.620003	-0.816638	E9PKV8;Q8N5M4;H0YDR3	Tetratricopeptide repeat protein 9C	TTC9C
57.8	0.485608	-0.836028	E9PL71;E9PN91		EEF1D
50.3	0.29436	-0.106331	E9PLK3;P55786	Puromycin-sensitive aminopeptidase	NPEPPS
29.9	0.0738645	0.103149	E9PM92;O00193;E9PQA1;E9PRZ9	Small acidic protein	C11orf58;SMAP
40.8	0.00739005	-0.0120492	E9PMS6;E9PMT2;A0A0A0MTE2		LMO7
79.9	1.2358	1.18456	E9PMV1		PLEC
71.1	0.421967	0.628488	E9PN17;O75964	ATP synthase subunit g, mitochondrial	ATP5L
25.5	0.180315	-0.352969	E9PNP3;Q9H7C9;E9PJP1;E9PLK9;K4DI89;E9PR47	Mth938 domain-containing protein	AAMDC
33.3	0.734212	0.590778	E9PNW4;E9PR17;P13987;H0YET2	CD59 glycoprotein	CD59
15.2	1.0436	-0.485975	E9PNW8;Q8WVX9	Fatty acyl-CoA reductase 1	FAR1
41.8	0.767468	0.635715	E9PPW7;O00217;E9PKH6;E9PN51;F8W9K7	NADH dehydrogenase [ubiquinone] iron-sulfur protein 8, mitochondrial	NDUFS8
22.3	0.614186	0.603359	E9PPZ9;O43292;E9PLV6;E9PLG8	Glycosylphosphatidylinositol anchor attachment 1 protein	GPAA1
29.1	0.240795	0.238386	E9PQ61;O75152;E9PBY7	Zinc finger CCCH domain-containing protein 11A	ZC3H11A
55.3	0.536431	-0.575683	E9PQR7;Q9UK41;E9PM90	Vacuolar protein sorting-associated protein 28 homolog	VPS28
30.1	0.104223	0.183392	E9PQY2;Q9NQP4	Prefoldin subunit 4	PFDN4
12.2	0.275533	0.41666	E9PR30;P62861	40S ribosomal protein S30	FAU
8.2	0.503482	0.364303	E9PSI1;E9PQI5;E9PJC4;E9PQ80;E9PQY7;E9PS99;E9PL78;E9PJM1;E9PMQ9;O15321	Transmembrane 9 superfamily member 1	CHMP4A;TM9SF1
15.4	0.294607	-0.583166	F2Z2B9;Q9BSJ2	Gamma-tubulin complex component 2	TUBGCP2
13.7	0.383082	-0.51647	F2Z2E2;Q86VI3	Ras GTPase-activating-like protein IQGAP3	IQGAP3
6	0.696614	-0.657379	F2Z2X4;Q9C0E2	Exportin-4	XPO4
53.7	0.754387	-1.62132	F2Z2Y6;O95777;C9JNV3	U6 snRNA-associated Sm-like protein LSm8	LSM8
12.2	1.08996	-0.665133	F5GWA4;F5GWK6;F5H268;B3KVY5;Q9H3F6	BTB/POZ domain-containing adapter for CUL3-mediated RhoA degradation protein 3	KCTD10
5	0.513054	-0.581224	F5GWT4;Q9H4A3;F6UYG0	Serine/threonine-protein kinase WNK1	WNK1
80.5	0.415587	0.276063	F5GY37;J3KPX7;Q99623;F5GWA7;F5H3X6	Prohibitin-2	PHB2
42.3	0.248207	0.360448	R4GN72;F5GYQ1;P61421;J3QL14	V-type proton ATPase subunit d 1	ATP6V0D1
37.1	0.653558	-0.582632	F5GZS6;J3KPF3;P08195	4F2 cell-surface antigen heavy chain	SLC3A2
41.6	0.605069	0.578199	F5H157;Q15286	Ras-related protein Rab-35	RAB35
11	0.567333	-0.504649	F5H1S9;G8JLB3;Q9Y606;F5GXL3	tRNA pseudouridine synthase;tRNA pseudouridine synthase A, mitochondrial	PUS1
48.5	0.229546	0.385955	F5H2U8;F5H2A4;P52926;F5H6H0	High mobility group protein HMGI-C	HMGA2
16.1	0.0356153	0.109468	F5H2B9;H0YNH8;Q9BZF9	Uveal autoantigen with coiled-coil domains and ankyrin repeats	UACA
54.6	0.401411	-0.6449	F5H2F4;P11586	C-1-tetrahydrofolate synthase, cytoplasmic;Methylenetetrahydrofolate dehydrogenase;Methenyltetrahydrofolate cyclohydrolase;Formyltetrahydrofolate synthetase;C-1-tetrahydrofolate synthase, cytoplasmic, N-terminally processed	MTHFD1
59.5	0.709557	-0.339963	F5H365;Q15436	Protein transport protein Sec23A	SEC23A
30.4	0.870154	-0.614583	F5H442;Q99816	Tumor susceptibility gene 101 protein	TSG101
69.3	0.249701	-0.305647	F8VY35;F5H4R6;P55209;F8W0J6;H0YIV4;F8VV59;F8VUX1;B7Z9C2;F8W020;F8W118;H0YH88;H0YHC3;F8VXI6;F8VRJ2;F8VVB5	Nucleosome assembly protein 1-like 1	NAP1L1
45.3	0.922038	-0.264225	H0Y8R1;F5H5I6;H0YAK1;Q12849	G-rich sequence factor 1	GRSF1
47.4	1.12074	0.726489	F5H5P2;P12694	2-oxoisovalerate dehydrogenase subunit alpha, mitochondrial	BCKDHA
58.3	0.394606	0.1666	F5H6E2;O00159	Unconventional myosin-Ic	MYO1C
44.2	0.1227	0.0875545	F5H702;Q96GC5;F5H8D0	39S ribosomal protein L48, mitochondrial	MRPL48
29	0.24796	-0.22508	G5EA44;F5H7W8;Q96C57;E7ENF1;F5H3K2;F5H8B7	Uncharacterized protein C12orf43	C12orf43
15.1	1.06411	-0.797148	F5H8F7;Q9UBL3;H0YBF6	Set1/Ash2 histone methyltransferase complex subunit ASH2	ASH2L
56.2	0.281884	-0.299915	F6QDS0;H3BQK0;Q9UMR2	ATP-dependent RNA helicase DDX19B	DDX19A;DDX19B
19.4	0.973695	1.15332	F6SFZ6;Q99571	P2X purinoceptor;P2X purinoceptor 4	P2RX4
29.1	0.34345	-0.423193	F6TLX2;Q9HC38;I3L3Q4	Glyoxalase domain-containing protein 4	GLOD4
53.7	1.47196	0.530009	F6VRR5;Q9BY77;F8WCX5	Polymerase delta-interacting protein 3	POLDIP3
28	0.0576043	0.0930033	F6XHT0;Q9Y6D0	Selenoprotein K	SELK
37.4	0.533739	-0.843083	F8VPD4;P27708	CAD protein;Glutamine-dependent carbamoyl-phosphate synthase;Aspartate carbamoyltransferase;Dihydroorotase	CAD
40.4	0.187953	0.246576	F8VQD4;Q8TAD7	Overexpressed in colon carcinoma 1 protein	C12orf75;OCC1
18.8	0.252761	-0.215814	F8VUA2;F8VVT7;Q9HD42	Charged multivesicular body protein 1a	CHMP1A
16.2	0.240462	-0.355182	F8VV52;Q9NZN8;F8VP97;F8VQD8;F8VUB4	CCR4-NOT transcription complex subunit 2	CNOT2
20.7	0.438591	1.12179	F8VV56;F8W022;F8VWK8;P08962;F8VNT9	Tetraspanin;CD63 antigen	CD63
51.5	0.610691	-0.510905	F8VVA7;P61923;F8W651;F8VYZ4;F8VYK5;F8VXB1;F8VUC5;F8W156	Coatomer subunit zeta-1	COPZ1
52.2	0.317755	0.255976	F8VVM2		SLC25A3
17.5	0.738931	-0.317094	F8VWL3;B7Z493;E9PJX4;Q96M96;F8W1R0	FYVE, RhoGEF and PH domain-containing protein 4	FGD4
38.7	0.762839	-0.670172	H0YHF8;F8VYY9;P54619;H0YIC9;E9PGP6;Q9UGJ0	5-AMP-activated protein kinase subunit gamma-1;5-AMP-activated protein kinase subunit gamma-2	PRKAG1;PRKAG2
27	0.532379	-0.372571	F8VZ44;Q9NRG9;H3BU82	Aladin	AAAS
59.2	0.0206357	0.0261745	F8W038;Q8IXM2;H0YIS7;F8W1H0	Chromatin complexes subunit BAP18	C17orf49;BAP18;RNASEK-C17orf49
26.2	0.0537596	0.0565386	F8W0Q9;F8WF16;F8W6A0		PPHLN1
4.8	0.267855	0.363597	F8W6M3;Q9NYG2	Palmitoyltransferase;Palmitoyltransferase ZDHHC3	ZDHHC3
75.5	0.214077	-0.135255	F8W7C6;A0A087WV22		RPL10
60.1	0.848856	-1.3559	F8W7E0		CAST
43.1	0.219719	0.244504	F8W7Q4;Q96A26;E9PH05	Protein FAM162A	FAM162A
37.8	0.28382	0.138714	F8W7U8;P49959	Double-strand break repair protein MRE11A	MRE11A
34	0.207031	0.264031	F8W8I6;P31483;E5RGV5;E5RG67	Nucleolysin TIA-1 isoform p40	TIA1
24	0.460533	-0.345663	J3KQ45;F8W8W7;O43493	Trans-Golgi network integral membrane protein 2	TGOLN2
15.3	0.312156	0.454044	F8W8Z9;Q8N4H5	Mitochondrial import receptor subunit TOM5 homolog	TOMM5
50.1	0.258365	0.0881238	F8W930;Q9Y6M1	Insulin-like growth factor 2 mRNA-binding protein 2	IGF2BP2
7.2	1.44983	-1.37898	F8W9S7;Q14C86;B0QZ65;B4DGD8;C9IZ08	GTPase-activating protein and VPS9 domain-containing protein 1	GAPVD1
21.5	0.0378785	-0.0391755	H0YDX3;F8WA39;Q13613;Q8NEC6;E9PIH9	Myotubularin-related protein 1	MTMR1
11.5	1.15564	-0.885029	F8WAJ0;Q9H8H2	Probable ATP-dependent RNA helicase DDX31	DDX31
10.6	0.137366	-0.210938	G3V394;F8WE88;Q9Y4I1;A0A087WY00;F8W6H6	Unconventional myosin-Va	MYO5A
58.8	0.914071	0.691421	F8WF48;Q99442;F8WCJ7	Translocation protein SEC62	SEC62
33.1	0.416848	-0.215001	F8WJN3;Q16630	Cleavage and polyadenylation specificity factor subunit 6	CPSF6
64.3	0.300503	0.254796	G3V0I5;P49821;B4DE93	NADH dehydrogenase [ubiquinone] flavoprotein 1, mitochondrial	NDUFV1
19.1	0.183642	-0.184506	G3V150;O94766;E9PNA1	Galactosylgalactosylxylosylprotein 3-beta-glucuronosyltransferase 3	B3GAT3
41.2	1.0601	-0.362337	G3V1C3;Q9BZZ5	Apoptosis inhibitor 5	API5
51	0.0533354	0.0322967	G3V1L9;Q07157	Tight junction protein ZO-1	TJP1
44.1	0.57554	0.476919	G3V1P3;Q969J3	Loss of heterozygosity 12 chromosomal region 1 protein	LOH12CR1
10.9	0.171849	-0.146319	G3V1P5;Q96RN5	Mediator of RNA polymerase II transcription subunit 15	MED15
7.5	0.341772	1.10256	G3V2E1;Q9P0W8;G3V3D2;G3V5V8;G3V5H6;G3V2V4;G3V287;G3V4A9	Spermatogenesis-associated protein 7	SPATA7
18.1	0.145128	0.103459	G3V3G9;Q5TAQ9;V9GY54	DDB1- and CUL4-associated factor 8	DCAF8
36.8	0.234565	-0.166575	G3V529;Q9GZR7;F5GYL3;A0A087WXU8	ATP-dependent RNA helicase DDX24	DDX24
44.3	0.255334	-0.239873	G3V583;Q8N128	Protein FAM177A1	FAM177A1
12.1	0.127881	0.145206	G3V599;O15320;Q96PC5	cTAGE family member 5;Melanoma inhibitory activity protein 2	CTAGE5;MIA2
7.8	0.548812	-0.77234	G3V5Z3;Q6IN85;H0YIY8;G3V4R3;G3V231	Serine/threonine-protein phosphatase 4 regulatory subunit 3A	SMEK1
17.1	0.195914	-0.236573	G3XAH6;P51003;A0A0C4DGK1;G3V3I9;G3V457	Poly(A) polymerase alpha	PAPOLA
41.5	0.142907	-0.0911403	G3XAI2;P07942	Laminin subunit beta-1	LAMB1
34.1	0.577291	-0.925077	G3XAJ6;Q14699;C9JHG2	Raftlin	RFTN1
14.9	0.311649	0.465364	G3XAN4;Q15629	Translocating chain-associated membrane protein 1	TRAM1
32.9	0.353716	-0.373094	G5E9L0;Q8N6H7;A0A0D9SF70;E9PQP3;E9PIY6	ADP-ribosylation factor GTPase-activating protein 2	ARFGAP2
43.9	0.537769	0.248592	G5E9W7;G5E9V5;P82650;H7C5F2;H7C5H3;H7C5L9	28S ribosomal protein S22, mitochondrial	MRPS22
34	0.460755	-0.4203	G5EA30;Q92879	CUGBP Elav-like family member 1	CELF1
6.4	0.235005	-0.179829	G5EA36;P30260;I3L394	Cell division cycle protein 27 homolog	CDC27
79.6	0.244974	0.261522	G8JLA2		MYL6
64	0.710326	-0.183808	G8JLB6;P31943;E9PCY7;D6RBM0;H0YB39;E5RGV0;D6RIU0	Heterogeneous nuclear ribonucleoprotein H;Heterogeneous nuclear ribonucleoprotein H, N-terminally processed	HNRNPH1
28	0.322785	0.164668	G8JLD3;X6RLX0;Q8IUD2	ELKS/Rab6-interacting/CAST family member 1	ERC1
42.6	0.153565	0.198641	H0UI06;P14406;D6RIE3;D6RGV5	Cytochrome c oxidase subunit 7A2, mitochondrial	COX7A2
11.5	0.256784	-0.353209	X6RLT1;H0UI80;Q8IXH7	Negative elongation factor C/D	NELFCD;TH1L
39.7	1.08198	0.690832	Q5QPK2;H0Y368;O60762	Dolichol-phosphate mannosyltransferase subunit 1	DPM1
7.8	0.511243	-0.396343	H0Y5K5;Q9Y282;H0Y621	Endoplasmic reticulum-Golgi intermediate compartment protein 3	ERGIC3
22.2	0.608083	-0.282801	H0Y6I0;Q13439	Golgin subfamily A member 4	GOLGA4
77.7	0.59232	1.43044	H0Y704		ZNF185
68.4	0.170272	-0.208616	H0Y7A7;P62158;E7ETZ0;E7EMB3;Q96HY3;G3V361	Calmodulin	CALM2;CALM1
10.6	0.856773	-0.936914	H0Y818;P40692	DNA mismatch repair protein Mlh1	MLH1
25.2	0.232607	-0.473425	H0Y886;O43674;E7EWP0	NADH dehydrogenase [ubiquinone] 1 beta subcomplex subunit 5, mitochondrial	NDUFB5
5.6	0.122626	0.169558	H0Y8C3;Q9NZJ7	Mitochondrial carrier homolog 1	MTCH1
33.7	0.761363	0.808054	H0Y8X4;O43598	2-deoxynucleoside 5-phosphate N-hydrolase 1	DNPH1
11.5	0.716067	-1.18318	H0Y9P1;Q9NSY1	BMP-2-inducible protein kinase	BMP2K
26.9	1.26555	0.866779	H0YA52;Q9H0N5	Pterin-4-alpha-carbinolamine dehydratase 2	PCBD2
39.2	0.567867	0.506897	H0YC42
30.1	0.0835792	-0.134304	H0YDU8;P53041;A8MU39	Serine/threonine-protein phosphatase;Serine/threonine-protein phosphatase 5	PPP5C
28.1	0.168539	-0.190104	H0YEF7;H0YEH1;H0YD48;H0YE97;H0YEY8		PICALM
18.4	0.579131	0.836478	H0YF29;Q6P1X6	UPF0598 protein C8orf82	C8orf82
58.3	1.76001	0.497815	H0YGR4;Q9Y3B8;H0YG54;F5GYG5	Oligoribonuclease, mitochondrial	REXO2
29.3	0.188743	-0.0627594	H0YH87;V9GY86;Q99700;F8WB06;F8VQP2	Ataxin-2	ATXN2
24.4	0.336658	-0.347682	H0YHS6;Q9Y2Z4	Tyrosine--tRNA ligase;Tyrosine--tRNA ligase, mitochondrial	YARS2
48.8	0.24107	-0.565183	H0YIV9;O43716	Glutamyl-tRNA(Gln) amidotransferase subunit C, mitochondrial	GATC
59.7	0.0896227	-0.0714312	S4R329;H0YK61;H0YNK0;H0YNK8;Q5J8M3;H0YMH5;H0YLP8	ER membrane protein complex subunit 4	EMC4
12.6	0.683146	-0.450377	H0YM23;O75179;H0YLQ3	Ankyrin repeat domain-containing protein 17	ANKRD17
18.4	0.0960643	-0.322909	H0YMG7;O94788	Retinal dehydrogenase 2	ALDH1A2
35	0.278918	0.843584	H0YMV8;Q71UM5;C9JLI6	40S ribosomal protein S27;40S ribosomal protein S27-like	RPS27L
39.4	1.19794	-0.672	H0YNE9;Q92930	Ras-related protein Rab-8B	RAB8B
36.2	0.0792902	0.0697231	H0YNG3;P67812;H0YNX5;H0YNA5	Signal peptidase complex catalytic subunit SEC11;Signal peptidase complex catalytic subunit SEC11A;Signal peptidase I	SEC11A
47.8	0.149068	0.136076	H3BLU7;O43488	Aflatoxin B1 aldehyde reductase member 2	AKR7A2
54.9	0.297041	0.154016	H3BLZ8;Q92841	Probable ATP-dependent RNA helicase DDX17	DDX17
13.8	0.198772	0.238559	H3BMM5;Q96AX1;F5H2X5;F5H6Y0	Vacuolar protein sorting-associated protein 33A	VPS33A
40.3	1.07019	-0.497311	H3BV80;H3BMM9;H3BTC0;Q15287;H3BPG5;H3BMS0	RNA-binding protein with serine-rich domain 1	RNPS1
32.5	0.241871	0.17962	H3BMU1;H3BUI0;P53990;H3BQF7;F5GXM3;J3KR23;H3BRE2	IST1 homolog	IST1
26.5	0.29711	-0.235343	H3BN55;P51159;H3BU81;H3BUD9;H3BS49;H3BVH7	Ras-related protein Rab-27A	RAB27A
32.9	0.982235	1.37178	H3BN98
42.7	0.0432232	-0.0672011	H3BND4;Q6P996	Pyridoxal-dependent decarboxylase domain-containing protein 1	PDXDC1
31	0.71574	-0.734319	H3BNT4;Q99547;H3BSB3	M-phase phosphoprotein 6	MPHOSPH6
37.6	0.0474869	-0.118586	H3BP20;P06865;H3BS10;H3BU85;H3BTD4	Beta-hexosaminidase;Beta-hexosaminidase subunit alpha	HEXA
12.6	0.430215	-0.163261	H3BP71;O75150	E3 ubiquitin-protein ligase BRE1B	RNF40
31.3	0.318573	0.178366	H3BPE1;H3BQK9;Q9UPN3;H0Y390	Microtubule-actin cross-linking factor 1, isoforms 1/2/3/5	MACF1
20.1	0.049458	-0.0834332	H3BPE7;P35637	RNA-binding protein FUS	FUS
40.2	0.32041	0.29879	H3BPK3;Q16775;H3BPQ4	Hydroxyacylglutathione hydrolase, mitochondrial	HAGH
16	0.526901	-0.660115	H3BRL3;O14562;H3BUM8	Ubiquitin domain-containing protein UBFD1	UBFD1
65.2	0.232015	0.214595	H3BTA2;P60510;H3BV22	Serine/threonine-protein phosphatase;Serine/threonine-protein phosphatase 4 catalytic subunit	PPP4C
16.8	0.384853	0.268895	H3BTB7;Q5JPH6	Probable glutamate--tRNA ligase, mitochondrial	EARS2
90.7	0.0396696	0.0868516	H3BTN5;H3BQ34	Pyruvate kinase	PKM
42.5	0.0476621	0.0799251	H3BV55;O15305;H3BPH4	Phosphomannomutase;Phosphomannomutase 2	PMM2
55.6	0.415107	-0.728158	H7BXD5;P28676;H7C2Z6;C9JIZ3	Grancalcin	GCA
21.7	0.0452123	-0.0428405	H7BXY3;Q7L2E3	Putative ATP-dependent RNA helicase DHX30	DHX30
21	0.0562758	0.0382981	Q5JRG1;H7BYF2;Q9BVL2	Nucleoporin p58/p45	NUPL1
17.3	0.31002	-0.168281	H7BYT1;P48730;B0QY36	Casein kinase I isoform delta	CSNK1D;CSNK1E
89.5	1.16594	0.638302	H7BYY1;F5H7S3;B7Z596		TPM1
43.3	0.435736	-0.620132	H7BZ14;Q9H2H8;B8ZZ77	Peptidyl-prolyl cis-trans isomerase;Peptidyl-prolyl cis-trans isomerase-like 3	PPIL3
58.5	0.461269	1.34053	H7BZJ3		PDIA3
24.8	1.2579	2.01766	H7C1N3;O15155;C9JTT8;Q68DU7	BET1 homolog	BET1;DKFZp781C0425
37.1	0.0143496	0.0111403	H7C2Q8;Q99848	Probable rRNA-processing protein EBP2	EBNA1BP2
18	0.363406	-0.20846	H7C4X9;A0A087WYS3;A0A087WVZ6;Q9ULU4;A0A087WV57	Protein kinase C-binding protein 1	ZMYND8
3.5	0.180184	0.463374	H7C5E4;Q8IZH2	5-3 exoribonuclease 1	XRN1
7.5	0.332488	-0.411011	H7C5G1;Q2TAA2	Isoamyl acetate-hydrolyzing esterase 1 homolog	IAH1
84.2	0.0533045	-0.162062	H9KV75		ACTN1
51.7	0.00694454	0.00529099	I3L0N3;P46459	Vesicle-fusing ATPase	NSF
49	0.0326846	-0.0913868	I3L1P8;Q02978	Mitochondrial 2-oxoglutarate/malate carrier protein	SLC25A11
37.5	0.261544	-0.327393	I3L1Y9;Q96CP2;I3L4I0	FLYWCH family member 2	FLYWCH2
33.1	0.215963	-0.429855	I3L2B0		CLUH
8.1	0.796798	-0.828449	I3L2C7;P57678	Gem-associated protein 4	GEMIN4
45.2	0.242611	0.379995	I3L4C2;B4DWA1		BAIAP2
24.5	0.86373	-1.1902	J3KQU4;I3L4I4;O75674;I3NI44;I3L3T4;I3L367;I3L1G1;I3L4G0	TOM1-like protein 1	TOM1L1
6.3	0.211258	0.244358	I3VM54;Q9Y2K7	Lysine-specific demethylase 2A	KDM2A
36.3	0.0735334	-0.0523767	J3KMZ8;Q92785	Zinc finger protein ubi-d4	DPF2
16.2	0.471464	-0.75385	J3KMZ9;P01130;H0YMD1	Low-density lipoprotein receptor	LDLR
46.8	0.283811	-0.283342	J3KN29;O00233;F5H5V4;F5GX23;F5H169	26S proteasome non-ATPase regulatory subunit 9	PSMD9
12.2	1.74548	-1.13943	J3KN32;Q9UKL0	REST corepressor 1	RCOR1
10.6	0.664713	1.30445	S4R3Q9;J3KNA0;Q15070;E7EVY0;C9JC63	Mitochondrial inner membrane protein OXA1L	OXA1L
16.5	1.33751	1.1125	J3KNF4;O14618	Copper chaperone for superoxide dismutase	CCS
27.5	1.06156	0.30427	J3KNL6;F1T0I1;O15027;X6RGP5	Protein transport protein Sec16A	SEC16A
28.9	1.00248	-0.229804	J3KNN5;Q9UJV9	Probable ATP-dependent RNA helicase DDX41	DDX41
60.2	0.0373322	-0.0765367	J3KP15;Q01130;J3QL05	Serine/arginine-rich splicing factor 2	SRSF2
33.7	0.255816	0.308748	J3KPD3;Q9Y580;F5GXV8;F5GY08;I3L521	RNA-binding protein 7	RBM7
23.5	0.145622	-0.148514	J3KPP4;O95232;D6RDI2	Luc7-like protein 3	LUC7L3
30.1	0.180516	0.171641	J3KPS2;Q6ZRV2	Protein FAM83H	FAM83H
51.7	0.173804	-0.170632	J3KQ32;Q9NTK5	Obg-like ATPase 1	OLA1
62.2	0.134756	0.188401	J3KQ48;Q9Y3E5	Peptidyl-tRNA hydrolase 2, mitochondrial	PTRH2
38.8	0.543642	-0.356981	J3KQJ1;Q8NBJ7;A8MXB9;C9JL30;C9J660;H7C3B2;F8WA42;E9PBT8;J3QT17	Sulfatase-modifying factor 2	SUMF2
41.4	0.371772	0.885563	J3KQL8;Q9BQE5	Apolipoprotein L2	APOL2
4.5	1.05136	0.307178	J3KQR7;Q9Y4F5	Centrosomal protein of 170 kDa protein B	CEP170B
38	0.704677	-0.55217	J3KR35;Q8WUD4;C9JUN5;S4R331	Coiled-coil domain-containing protein 12	CCDC12
60.3	0.669663	-0.632944	J3KR44;Q96FW1;F5GYN4;F5H6Q1;F5GYJ8;F5H3F0	Ubiquitin thioesterase OTUB1	OTUB1
7.8	0.494577	0.464961	J3KR72;P49848	Transcription initiation factor TFIID subunit 6	TAF6
14	0.203263	-0.55708	J3KR97;Q9BTW9	Tubulin-specific chaperone D	TBCD
44.8	1.95734	-1.82596	J3KRP6;J3QS72;X6R3J2;J3QQM2;J3KT74;J3QQW2;Q15532;J3QSB3;F5GWN1;J3QSG1;J3QQW6;J3QLJ7;J3QQX5;J3KT22;B4DLD3	Protein SSXT	SS18
41.6	0.0897696	0.101943	J3KS05;P83916;B5MD17	Chromobox protein homolog 1	CBX1
31.8	0.509466	0.158974	J3KS15;Q14197	Peptidyl-tRNA hydrolase ICT1, mitochondrial	ICT1
12	0.338877	0.192756	J3KSL8;Q9Y2L5;J3QSA1;J3QQJ5	Trafficking protein particle complex subunit 8	TRAPPC8
69.2	0.281792	0.209898	J3KT51;Q9UK76	Hematological and neurological expressed 1 protein;Hematological and neurological expressed 1 protein, N-terminally processed	HN1
56.5	0.290407	0.270865	J3QR09;J3KTE4;P84098	Ribosomal protein L19;60S ribosomal protein L19	RPL19
63.2	0.547609	-0.199132	J3KTL2;Q07955;J3KSR8	Serine/arginine-rich splicing factor 1	SRSF1
13.3	0.746837	0.660223	J3QL56;O75880	Protein SCO1 homolog, mitochondrial	SCO1
41.4	0.597776	-0.2083	J3QLE5;P63162;P14678;J3KRY3;S4R3P3	Small nuclear ribonucleoprotein-associated protein N;Small nuclear ribonucleoprotein-associated proteins B and B	SNRPN;SNRPB
55.3	0.317533	0.226224	J3QLR8;Q9Y3D9	28S ribosomal protein S23, mitochondrial	MRPS23
46.1	0.0736893	0.0748916	J3QLS3;Q9Y2R9;J3KSI8;J3QQS1;J3QKW2	28S ribosomal protein S7, mitochondrial	MRPS7
56.3	0.0100475	-0.00934362	J3QQ67;Q07020;H0YHA7;G3V203;F8VUA6;F8VYV2;A0A075B7A0	60S ribosomal protein L18	RPL18
22.5	1.31046	-1.44714	J3QQJ0;Q9UHR5;X6R3T8;J3QLH3;J3KRR6	SAP30-binding protein	SAP30BP
16.7	0.230087	0.174453	J3QR07;Q96MU7	YTH domain-containing protein 1	YTHDC1
65.9	0.765615	0.663435	J3QRG6;P42771;K7ES20;K7ENC6	Cyclin-dependent kinase inhibitor 2A	CDKN2A
64.4	0.492936	-0.669857	J3QRS3;P19105;O14950	Myosin regulatory light chain 12A;Myosin regulatory light chain 12B	MYL12A;MYL12B
22.1	0.367163	-0.350988	J3QRS9;O43670;X6R4W8	BUB3-interacting and GLEBS motif-containing protein ZNF207	ZNF207
39.1	0.157144	0.0789514	J3QRU1;P07947	Non-specific protein-tyrosine kinase;Tyrosine-protein kinase Yes	YES1
17.5	0.554799	2.36111	J3QRV5;Q6P1M3	Lethal(2) giant larvae protein homolog 2	LLGL2
52.3	0.581565	0.637331	J3QTA6;Q9BRQ6;H0Y922	MICOS complex subunit MIC25	CHCHD6
13.8	1.24025	1.15057	J9JIE6;Q9UM00;J3QQY2;J3KS45;J3KTQ7	Transmembrane and coiled-coil domain-containing protein 1	TMCO1
25.9	0.0117253	-0.0145912	K4DI93;Q13620	Cullin-4B	CUL4B
20.8	0.455319	-0.248556	K7EIY6;Q9BV68;U3KQF4	E3 ubiquitin-protein ligase RNF126	RNF126
84.6	0.404044	-0.491304	K7EJH8		ACTN4
72.7	0.815379	0.466868	K7EK07;P84243;K7EMV3;B4DEB1;K7ES00	Histone H3;Histone H3.3	H3F3B;H3F3A
36.5	0.193894	-0.123965	K7EQ55;K7EK33;Q96EP5;K7EQ02	DAZ-associated protein 1	DAZAP1
62	0.0123754	-0.0101171	K7EKE6;P36776;K7EJE8	Lon protease homolog, mitochondrial	LONP1
51.9	0.339012	1.42306	K7EKI8;O60437;K7EQ71	Periplakin	PPL
13.8	1.60731	1.34385	K7EL81;Q9BZL4	Protein phosphatase 1 regulatory subunit 12C	PPP1R12C
76.3	0.315753	-0.218746	K7ELC2;P62841;K7EM56;A0A0B4J2B4;S4R417;K7EQJ5;K7EJ78;S4R456	40S ribosomal protein S15	RPS15
46.4	0.397667	0.209135	K7ELL7;P14314	Glucosidase 2 subunit beta	PRKCSH
29.2	0.316892	-0.482979	K7EM09;K7EPR0;K7ELQ9;Q6UW68	Transmembrane protein 205	TMEM205
76	0.091634	0.125464	K7EM18;P41567;O60739	Eukaryotic translation initiation factor 1;Eukaryotic translation initiation factor 1b	EIF1;EIF1B
97.8	0.645316	1.79144	K7EMS3		KRT19
12.9	0.771478	-0.896066	K7EQ03;K7EP90;Q9BTD8;K7ER08	RNA-binding protein 42	RBM42
100	1.52612	1.73194	K7EQX8;Q6ZR64		MXRA7
66.7	0.596805	-0.446608	K7ERF1;Q9UBQ5;K7ES31;A0A087WVB9	Eukaryotic translation initiation factor 3 subunit K	EIF3K
24	0.243141	-0.100461	L0R819;U3KQP6;U3KQ49;U3KQP1		ASNSD1
50.4	0.245153	0.176528	M0QWZ7;Q9NP81;M0R2C6;M0R259	Serine--tRNA ligase, mitochondrial	SARS2
26.5	0.271223	0.18476	M0QY97;Q9UPT8	Zinc finger CCCH domain-containing protein 4	ZC3H4
22	0.587882	-0.494704	M0QYA2;Q9NWS0;M0R2P8;M0R3A4;M0QXD5;M0QYF4	PIH1 domain-containing protein 1	PIH1D1
18	0.136699	-0.120163	M0QYH2;Q96T60;A0A0D9SFL2;M0R3C8	Bifunctional polynucleotide phosphatase/kinase;Polynucleotide 3-phosphatase;Polynucleotide 5-hydroxyl-kinase	PNKP
73.5	0.83529	0.676827	M0QYT0
35.4	0.721624	-0.574429	M0R0N4;M0QYZ2;P53680;M0QZ21;X6R390	AP-2 complex subunit sigma	AP2S1
15.4	0.428975	0.733869	M0QZ12;Q96CP6	GRAM domain-containing protein 1A	GRAMD1A
25.9	0.021225	0.0356526	M0QZR4;Q92888	Rho guanine nucleotide exchange factor 1	ARHGEF1
77.5	0.263895	-0.335896	M0R0F0;P46782;M0R0R2;M0QZN2	40S ribosomal protein S5;40S ribosomal protein S5, N-terminally processed	RPS5
7.6	0.101817	-0.161994	M0R300;M0R0P8;Q13459	Unconventional myosin-IXb	MYO9B
51.1	0.747263	0.422822	M0R208;Q16740	ATP-dependent Clp protease proteolytic subunit;ATP-dependent Clp protease proteolytic subunit, mitochondrial	CLPP
22.3	0.414943	0.30845	M0R268;P09012;M0QZG7;M0R0G9;M0QXK2;M0R221;M0R2B8	U1 small nuclear ribonucleoprotein A	SNRPA
9.4	0.406584	-0.71348	M0R2B7;P28340;M0QZR8;M0QXE6	DNA polymerase;DNA polymerase delta catalytic subunit	POLD1
24.4	0.180839	-0.0916367	M0R2Z9;Q8IX01;M0R3F6	SURP and G-patch domain-containing protein 2	SUGP2
16.7	0.212221	-0.379601	O00115;K7ENE5	Deoxyribonuclease-2-alpha	DNASE2
45	0.551051	-0.198705	O00116;A0A1B0GWA2	Alkyldihydroxyacetonephosphate synthase, peroxisomal	AGPS
26.5	0.609312	-0.261939	O00139	Kinesin-like protein KIF2A	KIF2A
55.5	0.514221	-1.12714	O00148;K7EQN7	ATP-dependent RNA helicase DDX39A	DDX39A
90	0.162817	-0.227379	O00151	PDZ and LIM domain protein 1	PDLIM1
39.5	0.561785	0.272159	O00154	Cytosolic acyl coenzyme A thioester hydrolase	ACOT7
62.6	0.743697	-0.452145	O00161;H3BM38;H3BNE1;H3BR18;H3BPJ0;H3BP15;H3BQY9	Synaptosomal-associated protein 23;Synaptosomal-associated protein	SNAP23
53	0.309294	-0.487156	O00170;E9PMH2	AH receptor-interacting protein	AIP
40.7	0.0768753	0.0648804	O00186	Syntaxin-binding protein 3	STXBP3
27.1	0.314849	-0.2212	O00203	AP-3 complex subunit beta-1	AP3B1
66.6	0.817967	-0.262102	O00231	26S proteasome non-ATPase regulatory subunit 11	PSMD11
53.5	0.6798	-0.208478	O00232	26S proteasome non-ATPase regulatory subunit 12	PSMD12
76.5	0.0125798	0.0195312	O00244;E5RGN3;E5RIM7	Copper transport protein ATOX1	ATOX1
20.5	0.248595	0.553874	O00264	Membrane-associated progesterone receptor component 1	PGRMC1
32	0.395162	-0.231925	O00267	Transcription elongation factor SPT5	SUPT5H
39	0.708164	-0.697967	O00273	DNA fragmentation factor subunit alpha	DFFA
86.7	0.080576	-0.0875955	O00299	Chloride intracellular channel protein 1	CLIC1
67.8	0.205723	-0.117149	O00303	Eukaryotic translation initiation factor 3 subunit F	EIF3F
24.2	0.656124	0.444003	O00330;H0YD97	Pyruvate dehydrogenase protein X component, mitochondrial	PDHX
22.1	0.346473	0.358356	O00399;E5RK00	Dynactin subunit 6	DCTN6
31.1	0.303459	0.108872	O00401	Neural Wiskott-Aldrich syndrome protein	WASL
43.1	1.10628	-0.728482	O00410;H0Y8C6	Importin-5	IPO5
55.3	0.101726	-0.155251	O00425	Insulin-like growth factor 2 mRNA-binding protein 3	IGF2BP3
49	0.231169	-0.177867	O00429	Dynamin-1-like protein	DNM1L
16.1	0.453588	-0.504136	O00442	RNA 3-terminal phosphate cyclase	RTCA
9	0.329643	0.334221	O00443	Phosphatidylinositol 4-phosphate 3-kinase C2 domain-containing subunit alpha	PIK3C2A
15.7	0.508737	-0.460458	O00461;F8W785	Golgi integral membrane protein 4	GOLIM4
33.1	0.18836	0.540489	O00462;E9PFW2	Beta-mannosidase	MANBA
37.7	0.687429	0.309302	O00468;A0A087X208	Agrin;Agrin N-terminal 110 kDa subunit;Agrin C-terminal 110 kDa subunit;Agrin C-terminal 90 kDa fragment;Agrin C-terminal 22 kDa fragment	AGRN
23.6	1.41654	0.413731	O00471;A0A0A0MSI8;F8W9B8	Exocyst complex component 5	EXOC5
35.6	0.979915	0.853797	O00479	High mobility group nucleosome-binding domain-containing protein 4	HMGN4
46.9	0.0244652	-0.0635185	O00483	Cytochrome c oxidase subunit NDUFA4	NDUFA4
65.5	0.934014	-0.357033	O00487	26S proteasome non-ATPase regulatory subunit 14	PSMD14
27.3	0.346071	-0.301568	O00499	Myc box-dependent-interacting protein 1	BIN1
33	0.125415	-0.156264	O00505	Importin subunit alpha-4	KPNA3
25.1	0.208476	0.272913	O00506;H7C279;C9JDH9;C9J6L2;C9JCC0;C9J232	Serine/threonine-protein kinase 25	STK25
69.6	0.962335	-1.48216	O00515;E9PDI4	Ladinin-1	LAD1
22	0.361132	0.471067	O00534	von Willebrand factor A domain-containing protein 5A	VWA5A
84.9	0.322776	0.49365	O00560;B4DHN5;E9PBU7	Syntenin-1	SDCBP
13.7	0.452297	0.653841	O00562	Membrane-associated phosphatidylinositol transfer protein 1	PITPNM1
19.1	0.175732	0.241466	O00566;U3KQ48	U3 small nucleolar ribonucleoprotein protein MPP10	MPHOSPH10
53.9	0.313656	0.158139	O00567	Nucleolar protein 56	NOP56
60.4	0.292816	-0.461813	O00622	Protein CYR61	CYR61
40.9	0.185151	-0.174723	O00629	Importin subunit alpha-3	KPNA4
32.1	0.279344	-0.215561	O00743	Serine/threonine-protein phosphatase 6 catalytic subunit;Serine/threonine-protein phosphatase 6 catalytic subunit, N-terminally processed	PPP6C
47.8	0.2832	0.650409	O00754	Lysosomal alpha-mannosidase;Lysosomal alpha-mannosidase A peptide;Lysosomal alpha-mannosidase B peptide;Lysosomal alpha-mannosidase C peptide;Lysosomal alpha-mannosidase D peptide;Lysosomal alpha-mannosidase E peptide	MAN2B1
37.5	0.711687	-0.607183	O00764;F2Z2Y4	Pyridoxal kinase	PDXK
15.6	0.474615	-0.815359	O00767	Acyl-CoA desaturase	SCD
15.4	0.167026	-0.105929	O14497;H0Y488;A0A1B0GTU5	AT-rich interactive domain-containing protein 1A	ARID1A
52.2	0.612353	-0.659351	O14530;B8ZZX4	Thioredoxin domain-containing protein 9	TXNDC9
35.1	0.0471056	0.0925574	O14548;E5RJZ1;H0YBD2	Cytochrome c oxidase subunit 7A-related protein, mitochondrial	COX7A2L
84.4	0.084342	-0.0515461	O14579;M0QXB4	Coatomer subunit epsilon	COPE
27.5	0.625188	-0.384125	O14617	AP-3 complex subunit delta-1	AP3D1
8.1	0.298376	-0.515813	O14646	Chromodomain-helicase-DNA-binding protein 1	CHD1
23.2	0.387571	0.270545	O14656	Torsin-1A	TOR1A
15.5	1.23259	-0.757432	O14657	Torsin-1B	TOR1B
44.7	1.77029	0.522559	O14672	Disintegrin and metalloproteinase domain-containing protein 10	ADAM10
19.7	0.61142	0.663326	O14734;H7C5A7;E9PJN0;H0Y698;Q9BR14;E9PMC4;E9PIS4	Acyl-coenzyme A thioesterase 8	ACOT8
64.8	0.259617	-0.460736	O14737;K7EQA1	Programmed cell death protein 5	PDCD5
41.8	0.00286411	0.00216103	O14744;G3V580	Protein arginine N-methyltransferase 5;Protein arginine N-methyltransferase 5, N-terminally processed	PRMT5
61.7	0.0966125	0.32234	O14745	Na(+)/H(+) exchange regulatory cofactor NHE-RF1	SLC9A3R1
28.1	0.175006	-0.360015	O14773	Tripeptidyl-peptidase 1	TPP1
27.6	0.180843	0.106876	O14776;G3V220	Transcription elongation regulator 1	TCERG1
25.6	1.21555	-1.44541	O14787;A0A075B780	Transportin-2	TNPO2
68.1	0.103618	0.0536494	O14818;H0Y586	Proteasome subunit alpha type-7	PSMA7
39.2	1.12589	0.76667	O14828	Secretory carrier-associated membrane protein 3	SCAMP3
20.6	0.240863	0.225114	O14874	[3-methyl-2-oxobutanoate dehydrogenase [lipoamide]] kinase, mitochondrial	BCKDK
39.8	0.540253	0.71009	Q5VV89;O14880;Q5VV87	Microsomal glutathione S-transferase 3	MGST3
43.5	0.899775	-0.670091	O14907;A0A087X282	Tax1-binding protein 3	TAX1BP3
53.8	0.138195	-0.249354	O14908	PDZ domain-containing protein GIPC1	GIPC1
38.4	0.656082	-1.56644	O14929	Histone acetyltransferase type B catalytic subunit	HAT1
34.8	0.0107976	0.0176344	O14936;Q5JS74;Q5JS72	Peripheral plasma membrane protein CASK	CASK
61	1.01815	0.493747	O14949	Cytochrome b-c1 complex subunit 8	UQCRQ
21.2	0.182585	-0.143375	O14964	Hepatocyte growth factor-regulated tyrosine kinase substrate	HGS
47.2	0.0700616	0.0349164	O14974;F8VZN8	Protein phosphatase 1 regulatory subunit 12A	PPP1R12A
15.3	0.445668	-0.234425	O14976	Cyclin-G-associated kinase	GAK
34.2	1.26741	-0.762199	O14980	Exportin-1	XPO1
31	0.408889	0.506181	O15020	Spectrin beta chain, non-erythrocytic 2	SPTBN2
34.6	0.212658	0.12056	O15031	Plexin-B2	PLXNB2
36.7	0.546998	-0.356863	O15042;E7ET15	U2 snRNP-associated SURP motif-containing protein	U2SURP
46.4	0.305321	-1.17795	O15067	Phosphoribosylformylglycinamidine synthase	PFAS
8.3	0.742367	-1.7023	O15084	Serine/threonine-protein phosphatase 6 regulatory ankyrin repeat subunit A	ANKRD28
11.1	0.268728	0.534279	O15091	Mitochondrial ribonuclease P protein 3	KIAA0391
17.3	0.265428	-0.299773	O15116;E5RJ47;E5RH18	U6 snRNA-associated Sm-like protein LSm1	LSM1
20.1	0.00509847	0.0130863	O15118;K7EQ23	Niemann-Pick C1 protein	NPC1
27.8	0.376366	0.234333	O15126;A0A087WXB0;A0A087WZA6	Secretory carrier-associated membrane protein 1	SCAMP1
13.7	0.114171	0.165903	O15127	Secretory carrier-associated membrane protein 2	SCAMP2
62.4	0.322881	-0.170757	O15143	Actin-related protein 2/3 complex subunit 1B	ARPC1B
62.3	0.919117	-0.473732	O15144	Actin-related protein 2/3 complex subunit 2	ARPC2
74.2	0.952505	-0.700892	O15145	Actin-related protein 2/3 complex subunit 3	ARPC3
30.6	0.193613	0.149585	O15160;E7EQB9;D6RDJ3	DNA-directed RNA polymerases I and III subunit RPAC1	POLR1C
26	0.0304354	0.116408	O15173	Membrane-associated progesterone receptor component 2	PGRMC2
52.7	0.210261	0.26983	O15212	Prefoldin subunit 6	PFDN6
28	0.299985	-0.258759	O15213	WD repeat-containing protein 46	WDR46
16.8	0.00223417	0.00152731	O15226	NF-kappa-B-repressing factor	NKRF
16.4	0.513881	0.480723	O15230	Laminin subunit alpha-5	LAMA5
74.7	0.405822	0.760258	O15231;H7BZT5	Zinc finger protein 185	ZNF185
26.8	0.119428	0.0874038	O15235	28S ribosomal protein S12, mitochondrial	MRPS12
16.7	0.475941	0.32683	O15254	Peroxisomal acyl-coenzyme A oxidase 3	ACOX3
28.1	0.0486139	-0.154985	O15258;Q5T092;A0A0A0MR06;Q5T091	Protein RER1	RER1
19.4	0.0580752	0.181353	Q5T8U5;O15260	Surfeit locus protein 4	SURF4
40.8	0.351775	0.186665	O15269	Serine palmitoyltransferase 1	SPTLC1
42.7	0.0710624	-0.042985	O15270;H0YJV2	Serine palmitoyltransferase 2	SPTLC2
35.1	1.29098	-0.591147	O15294	UDP-N-acetylglucosamine--peptide N-acetylglucosaminyltransferase 110 kDa subunit	OGT
49.1	0.500123	-0.615051	O15355	Protein phosphatase 1G	PPM1G
9	0.0990997	0.0902123	O15357	Phosphatidylinositol 3,4,5-trisphosphate 5-phosphatase 2	INPPL1
51.5	0.314521	-0.220038	O15371;B0QYA5	Eukaryotic translation initiation factor 3 subunit D	EIF3D
5.4	0.255811	0.147766	O15381	Nuclear valosin-containing protein-like	NVL
6.3	0.230673	-0.15099	O15397	Importin-8	IPO8
54	0.510368	0.587734	O15400	Syntaxin-7	STX7
12.5	0.031661	-0.0273495	O15427	Monocarboxylate transporter 4	SLC16A3
25.5	0.333405	-0.366568	O15446	DNA-directed RNA polymerase I subunit RPA34	CD3EAP
53.8	0.122857	0.102313	O15460	Prolyl 4-hydroxylase subunit alpha-2	P4HA2
53	0.424702	-0.474857	O15498	Synaptobrevin homolog YKT6	YKT6
73.5	0.337504	-0.236606	O15511;B1ALC0	Actin-related protein 2/3 complex subunit 5	ARPC5
57.6	0.296543	-0.302207	O15523	ATP-dependent RNA helicase DDX3Y	DDX3Y
50.7	0.848118	-0.368845	O43143	Pre-mRNA-splicing factor ATP-dependent RNA helicase DHX15	DHX15
25.6	0.0903702	-0.0811234	O43148;K7EP06	mRNA cap guanine-N7 methyltransferase	RNMT
5.8	0.609104	1.11572	O43157	Plexin-B1	PLXNB1
27.6	0.0186425	0.021173	O43159;E9PPY3	Ribosomal RNA-processing protein 8	RRP8
10.6	0.640935	0.513058	O43166;F5GYF8	Signal-induced proliferation-associated 1-like protein 1	SIPA1L1
54.8	0.164673	-0.09975	O43172	U4/U6 small nuclear ribonucleoprotein Prp4	PRPF4
46.5	0.299697	-1.00711	O43175;Q5SZU1	D-3-phosphoglycerate dehydrogenase	PHGDH
55.5	0.0298894	-0.0253601	O43237;J3KRI4	Cytoplasmic dynein 1 light intermediate chain 2	DYNC1LI2
63.1	0.57389	-0.255999	O43242	26S proteasome non-ATPase regulatory subunit 3	PSMD3
45	1.1151	-0.672411	O43252	Bifunctional 3-phosphoadenosine 5-phosphosulfate synthase 1;Sulfate adenylyltransferase;Adenylyl-sulfate kinase	PAPSS1
25.3	1.10603	0.402637	O43264	Centromere/kinetochore protein zw10 homolog	ZW10
38.6	0.319607	0.76606	O43278;H3BVD9;H3BR01;H3BMB6;H3BTQ8	Kunitz-type protease inhibitor 1	SPINT1
42	0.0532383	-0.0387678	O43290	U4/U6.U5 tri-snRNP-associated protein 1	SART1
25	0.474811	0.892798	O43291;K7EM91;K7EKQ0;K7ESI5;K7EQZ3	Kunitz-type protease inhibitor 2	SPINT2
20	0.435131	-0.976361	O43293	Death-associated protein kinase 3	DAPK3
61.6	0.437304	-0.845175	O43294	Transforming growth factor beta-1-induced transcript 1 protein	TGFB1I1
36.9	0.0692296	0.323305	O43301;A0A1B0GTF3	Heat shock 70 kDa protein 12A	HSPA12A
51.7	0.5749	-0.314191	O43324;D6RBD7;C9J1V9;H0YAL7	Eukaryotic translation elongation factor 1 epsilon-1	EEF1E1;EEF1E1-BLOC1S5
22.6	0.168298	0.233521	O43353	Receptor-interacting serine/threonine-protein kinase 2	RIPK2
52.4	0.00113496	-0.000301838	O43390;B4DT28	Heterogeneous nuclear ribonucleoprotein R	HNRNPR
36	0.647984	0.297486	O43395	U4/U6 small nuclear ribonucleoprotein Prp3	PRPF3
67.1	0.222431	-0.103908	O43396;K7ER96	Thioredoxin-like protein 1	TXNL1
86.4	0.486242	0.240942	O43399;A0A087WYR3	Tumor protein D54	TPD52L2
54.3	0.188244	-0.157309	O43402;M0R1B0	ER membrane protein complex subunit 8	EMC8
48.4	0.17469	-0.178885	O43491	Band 4.1-like protein 2	EPB41L2
96.7	0.117527	0.148238	O43504;R4GMU8;E9PLX3;A0A0C4DGV4	Ragulator complex protein LAMTOR5	LAMTOR5
52.5	0.0306887	0.0417452	O43583;F8VVL1	Density-regulated protein	DENR
13.5	0.717238	-0.940955	O43592	Exportin-T	XPOT
38.5	0.585921	0.458655	O43615;M0QXU7	Mitochondrial import inner membrane translocase subunit TIM44	TIMM44
38.3	0.207582	-0.113884	O43617;A0A087WWM0;A6NKE1	Trafficking protein particle complex subunit 3	TRAPPC3
7.4	0.0341783	-0.0153937	O43663	Protein regulator of cytokinesis 1	PRC1
42.2	0.641724	-0.581918	O43665	Regulator of G-protein signaling 10	RGS10
30.6	0.402155	0.451196	O43676;C9JKQ2	NADH dehydrogenase [ubiquinone] 1 beta subcomplex subunit 3	NDUFB3
41.4	0.383329	0.270432	O43678	NADH dehydrogenase [ubiquinone] 1 alpha subcomplex subunit 2	NDUFA2
51.5	0.992773	-0.392991	O43684;J3QT28	Mitotic checkpoint protein BUB3	BUB3
86.2	0.0276619	-0.0349813	O43707	Alpha-actinin-4	ACTN4
21.7	0.258422	-0.24843	O43709;H7C170	Probable 18S rRNA (guanine-N(7))-methyltransferase	WBSCR22
71.1	0.660329	0.322601	O43715	TP53-regulated inhibitor of apoptosis 1	TRIAP1
17.1	1.25675	0.636178	O43719;Q5H919;Q5H918	HIV Tat-specific factor 1	HTATSF1
26.5	1.26337	-0.56468	O43747	AP-1 complex subunit gamma-1	AP1G1
39.3	0.338328	-0.178471	O43765;K7EMD6	Small glutamine-rich tetratricopeptide repeat-containing protein alpha	SGTA
46	0.243619	-0.252286	O43776	Asparagine--tRNA ligase, cytoplasmic	NARS
71.8	0.186067	-0.159246	O43809	Cleavage and polyadenylation specificity factor subunit 5	NUDT21
22.6	0.436009	-0.725215	O43813;E9PHS0	LanC-like protein 1	LANCL1
30.3	0.0561225	0.0438638	O43815	Striatin	STRN
43.2	0.640739	-0.281747	O43818	U3 small nucleolar RNA-interacting protein 2	RRP9
17.7	0.458575	0.786536	O43819	Protein SCO2 homolog, mitochondrial	SCO2
26.4	0.586609	-0.656036	O43823	A-kinase anchor protein 8	AKAP8
64.1	0.383888	0.335057	O43852	Calumenin	CALU
47.7	1.19635	-2.84202	O43854	EGF-like repeat and discoidin I-like domain-containing protein 3	EDIL3
42.3	0.423324	-0.300313	O43865;H0Y8B3	Putative adenosylhomocysteinase 2;Adenosylhomocysteinase	AHCYL1;AHCYL2
12.1	0.139952	0.0882058	O43896	Kinesin-like protein KIF1C	KIF1C
71.7	1.12625	1.09287	O43920	NADH dehydrogenase [ubiquinone] iron-sulfur protein 5	NDUFS5
19.7	0.117768	0.110777	O60216	Double-strand-break repair protein rad21 homolog	RAD21
55.7	0.787935	0.845076	O60220	Mitochondrial import inner membrane translocase subunit Tim8 A	TIMM8A
13.3	0.796102	-0.382649	O60231;A0A140T947	Putative pre-mRNA-splicing factor ATP-dependent RNA helicase DHX16	DHX16
34.3	0.132933	-0.0890913	O60264	SWI/SNF-related matrix-associated actin-dependent regulator of chromatin subfamily A member 5	SMARCA5
21.2	0.851926	0.991419	O60292	Signal-induced proliferation-associated 1-like protein 3	SIPA1L3
10.6	1.46866	-0.774065	O60306	Intron-binding protein aquarius	AQR
30.4	0.309347	-0.183303	O60341;R4GMP9	Lysine-specific histone demethylase 1A	KDM1A
31.7	0.264553	-0.376083	O60443;H7C3W1	Non-syndromic hearing impairment protein 5	DFNA5
58.6	0.309235	-0.320218	O60488	Long-chain-fatty-acid--CoA ligase 4	ACSL4
88.3	0.354789	0.23556	O60493	Sorting nexin-3	SNX3
11.1	0.793088	0.74665	O60502	Protein O-GlcNAcase	MGEA5
22.2	0.090692	0.217393	O60504;H0YAZ3;H0YB51	Vinexin	SORBS3
64.5	0.169738	-0.141619	O60506	Heterogeneous nuclear ribonucleoprotein Q	SYNCRIP
20.4	0.896795	-1.3861	O60508;Q5SRN1	Pre-mRNA-processing factor 17	CDC40
17.9	1.14224	0.498111	O60518	Ran-binding protein 6	RANBP6
26.6	0.368967	-0.353695	O60547	GDP-mannose 4,6 dehydratase	GMDS
60.6	0.927982	0.527925	O60568	Procollagen-lysine,2-oxoglutarate 5-dioxygenase 3	PLOD3
17.1	0.752525	-0.726928	O60573;B8ZZL3;C9JEL3;B9A044;B8ZZ50	Eukaryotic translation initiation factor 4E type 2	EIF4E2
18.9	0.215323	0.228667	O60645;D6RB59	Exocyst complex component 3	EXOC3
82.9	0.0282557	-0.0233693	O60664;K7ERZ3	Perilipin-3	PLIN3
36.6	0.220841	-0.173915	O60684;Q5TFJ7	Importin subunit alpha-7	KPNA6
72.7	0.138313	-0.233501	O60701	UDP-glucose 6-dehydrogenase	UGDH
49.1	0.787455	-0.355408	O60749	Sorting nexin-2	SNX2
43.8	0.272209	-0.164648	O60763	General vesicular transport factor p115	USO1
28.1	0.130825	0.0774326	O60783	28S ribosomal protein S14, mitochondrial	MRPS14
35.4	0.662248	0.614336	O60784	Target of Myb protein 1	TOM1
83.3	0.694398	1.39218	O60814;P57053	Histone H2B type 1-K;Histone H2B type F-S	HIST1H2BK;H2BFS
43.9	0.406176	0.342138	O60826	Coiled-coil domain-containing protein 22	CCDC22
27.5	1.18872	0.568099	O60828;H7C053	Polyglutamine-binding protein 1	PQBP1
23	1.79556	1.46848	O60831;A6NM71	PRA1 family protein 2	PRAF2
51.2	0.169522	0.0896726	O60832;C9IYT0	H/ACA ribonucleoprotein complex subunit 4	DKC1
55.4	0.452827	-0.351237	O60869	Endothelial differentiation-related factor 1	EDF1
42.5	1.00172	-0.541544	O60884	DnaJ homolog subfamily A member 2	DNAJA2
7.3	0.0054561	-0.0048852	O60885;M0QZD9	Bromodomain-containing protein 4	BRD4
48.6	0.600271	1.43527	O60888;C9IZG4	Protein CutA	CUTA
70.5	0.161948	-0.169521	O60925;E5RGS4	Prefoldin subunit 1	PFDN1
21.4	0.374104	0.223114	O60934;A0A0C4DG07	Nibrin	NBN
78.5	0.389616	-0.246767	O75083;D6RD66	WD repeat-containing protein 1	WDR1
15.8	0.722068	-0.746273	O75116;E9PF63	Rho-associated protein kinase 2	ROCK2
33.3	0.419509	-0.413751	O75131;A0A087WYQ3	Copine-3	CPNE3
29	0.33142	0.226596	O75146	Huntingtin-interacting protein 1-related protein	HIP1R
5.5	0.347262	-0.336347	O75157;H0Y865	TSC22 domain family protein 2	TSC22D2
25.1	0.100831	-0.0882826	O75165	DnaJ homolog subfamily C member 13	DNAJC13
8.4	0.327814	-0.255167	O75175;H7C3F5	CCR4-NOT transcription complex subunit 3	CNOT3
31.4	0.308149	-0.465237	O75223;M0QZK8;B8ZZK2	Gamma-glutamylcyclotransferase	GGCT
31.5	0.343926	-0.540023	O75251;F5H5N1;F5GXJ1;A0A087WXF6;A0A087WTI3	NADH dehydrogenase [ubiquinone] iron-sulfur protein 7, mitochondrial	NDUFS7
43.4	0.162196	0.175739	O75306	NADH dehydrogenase [ubiquinone] iron-sulfur protein 2, mitochondrial	NDUFS2
31.2	0.0786331	0.0797348	O75312;H7C0E5;H7BZM7	Zinc finger protein ZPR1	ZPR1
49.3	0.123402	0.162512	O75323	Protein NipSnap homolog 2	GBAS
28.7	0.0515162	-0.157478	O75326;F5GYX3	Semaphorin-7A	SEMA7A
36.6	0.07466	0.0862942	O75340;A0A024QZ42	Programmed cell death protein 6	PDCD6
68.6	0.660829	0.576132	O75348	V-type proton ATPase subunit G 1	ATP6V1G1
39.6	0.272588	-0.226701	O75351	Vacuolar protein sorting-associated protein 4B	VPS4B
61.3	0.441172	0.243635	O75367;B4DJC3	Core histone macro-H2A.1;Histone H2A	H2AFY
80	0.189516	0.166872	O75369;E7EN95	Filamin-B	FLNB
6.4	0.720444	0.599244	O75376;A0A088AWL3	Nuclear receptor corepressor 1	NCOR1
66.9	0.716406	0.720231	O75380;D6RBT3	NADH dehydrogenase [ubiquinone] iron-sulfur protein 6, mitochondrial	NDUFS6
34	0.563932	0.259009	O75381	Peroxisomal membrane protein PEX14	PEX14
15	0.239065	-0.409453	O75391	Sperm-associated antigen 7	SPAG7
38.5	0.682378	-0.645207	O75394	39S ribosomal protein L33, mitochondrial	MRPL33
52.6	0.587483	0.554692	O75396	Vesicle-trafficking protein SEC22b	SEC22B
22.7	0.236874	-0.215912	O75400	Pre-mRNA-processing factor 40 homolog A	PRPF40A
25.5	0.577017	-0.563433	O75410;E7EVI4;E7ET87;H0YAY0	Transforming acidic coiled-coil-containing protein 1	TACC1
17.3	0.489575	0.388552	O75427	Leucine-rich repeat and calponin homology domain-containing protein 4	LRCH4
48.3	0.357985	0.243147	O75431;C9JNK6;C9JAZ1	Metaxin-2	MTX2
59	0.242398	-0.202765	O75436;S4R3Q6	Vacuolar protein sorting-associated protein 26A	VPS26A
45.6	1.57655	0.651564	O75439;G3V0E4	Mitochondrial-processing peptidase subunit beta	PMPCB
27.5	0.307826	-0.49367	O75475	PC4 and SFRS1-interacting protein	PSIP1
29.5	0.374649	-0.308784	O75477;B0QZ43	Erlin-1	ERLIN1
26.1	0.137079	-0.263881	O75487	Glypican-4;Secreted glypican-4	GPC4
53.8	0.5856	0.38001	O75489	NADH dehydrogenase [ubiquinone] iron-sulfur protein 3, mitochondrial	NDUFS3
42.4	0.261188	0.332183	Q5JRI1;O75494	Serine/arginine-rich splicing factor 10	SRSF10
73.7	0.490646	-1.07979	O75506	Heat shock factor-binding protein 1	HSBP1
24	0.49995	0.587037	O75525;E5RJZ9;E5RG12;H0YAQ3	KH domain-containing, RNA-binding, signal transduction-associated protein 3	KHDRBS3
80.9	0.0830334	-0.0494747	O75531	Barrier-to-autointegration factor;Barrier-to-autointegration factor, N-terminally processed	BANF1
60.4	0.66285	-0.219845	O75533	Splicing factor 3B subunit 1	SF3B1
52.6	0.618193	-0.40405	O75534;E9PLT0	Cold shock domain-containing protein E1	CSDE1
54.3	0.143748	0.103454	O75569;G5E9Q4;F8WEG8;C9JMM3	Interferon-inducible double-stranded RNA-dependent protein kinase activator A	PRKRA
44.3	0.58857	-0.178257	O75608;A0A087X1K9;B4DP64;E5RGR0	Acyl-protein thioesterase 1	LYPLA1
43.1	0.385713	-0.199047	O75643	U5 small nuclear ribonucleoprotein 200 kDa helicase	SNRNP200
37.1	0.622822	-0.553138	O75663	TIP41-like protein	TIPRL
26.6	0.257352	0.284235	O75683	Surfeit locus protein 6	SURF6
34	0.418377	-0.357532	O75688;C9JIR6;B8ZZF0	Protein phosphatase 1B	PPM1B
9.8	0.0476135	-0.0942812	O75691	Small subunit processome component 20 homolog	UTP20
18.9	0.66412	0.720147	O75695	Protein XRP2	RP2
11.5	1.26687	-1.63759	O75717	WD repeat and HMG-box DNA-binding protein 1	WDHD1
51.1	0.162607	-0.164724	O75718;C9JP16	Cartilage-associated protein	CRTAP
23.5	0.580975	0.56997	O75746	Calcium-binding mitochondrial carrier protein Aralar1	SLC25A12
60	0.055765	-0.0424309	O75821;K7EL20;K7ER90;K7ENA8	Eukaryotic translation initiation factor 3 subunit G	EIF3G
57	0.8249	-0.712699	O75822	Eukaryotic translation initiation factor 3 subunit J	EIF3J
19.6	0.988008	-1.11017	O75843	AP-1 complex subunit gamma-like 2	AP1G2
27.8	0.169882	0.286733	O75844	CAAX prenyl protease 1 homolog	ZMPSTE24
55.8	0.896877	-0.757128	O75874	Isocitrate dehydrogenase [NADP] cytoplasmic	IDH1
37.1	1.1964	-1.95373	O75884	Putative hydrolase RBBP9	RBBP9
11.2	0.0244543	-0.0581746	O75886	Signal transducing adapter molecule 2	STAM2
18.1	0.944777	-1.2939	O75909;G3V5E1;G3V2Q3;G3V235	Cyclin-K	CCNK
36.7	0.360212	0.61489	O75915;F8WF90;C9JQU6;F8WF33	PRA1 family protein 3	ARL6IP5
18.9	0.0893612	-0.244858	O75923	Dysferlin	DYSF
59.1	0.477486	-0.239353	O75934	Pre-mRNA-splicing factor SPF27	BCAS2
41.9	0.684838	0.659369	O75935;X6RCK5;X6RA56;A0A0A0MRV8;X6RLR1	Dynactin subunit 3	DCTN3
35.2	0.623555	-0.396776	O75937	DnaJ homolog subfamily C member 8	DNAJC8
43.7	0.71945	-0.318779	O75940	Survival of motor neuron-related-splicing factor 30	SMNDC1
70.8	0.716037	0.712425	O75947	ATP synthase subunit d, mitochondrial	ATP5H
62.8	0.24205	-0.312488	O75955;A0A140T9R1;A0A140T9W4	Flotillin-1	FLOT1
34.3	0.267279	0.231963	O75976	Carboxypeptidase D	CPD
61.5	0.279487	-0.375163	O76003	Glutaredoxin-3	GLRX3
58.8	0.064189	0.0702658	O76021;J3QSV6;I3L3U9	Ribosomal L1 domain-containing protein 1	RSL1D1
19.3	0.308758	0.861365	O76024	Wolframin	WFS1
41.2	0.544886	0.389913	O76031	ATP-dependent Clp protease ATP-binding subunit clpX-like, mitochondrial	CLPX
19.8	0.570838	-1.17132	O76071	Probable cytosolic iron-sulfur protein assembly protein CIAO1	CIAO1
56.6	1.01846	-0.352576	O76094	Signal recognition particle subunit SRP72	SRP72
62.8	0.687349	-1.34409	O94760;B4DYP1	N(G),N(G)-dimethylarginine dimethylaminohydrolase 1	DDAH1
50.9	0.578619	0.362943	O94776	Metastasis-associated protein MTA2	MTA2
61	0.5908	0.292325	O94826	Mitochondrial import receptor subunit TOM70	TOMM70A
47.8	0.0826991	-0.133463	O94832;K7EIG7;J3QRN6	Unconventional myosin-Id	MYO1D
15.6	0.0214434	0.0169272	O94842	TOX high mobility group box family member 4	TOX4
25.8	0.031169	-0.0335469	O94851	Protein-methionine sulfoxide oxidase MICAL2	MICAL2
30.2	0.58643	-0.641726	O94855;E9PDM8	Protein transport protein Sec24D	SEC24D
41.9	0.15963	0.0820255	O94874	E3 UFM1-protein ligase 1	UFL1
18.5	0.359273	1.12727	O94875;H7BXR3;H7BZK1	Sorbin and SH3 domain-containing protein 2	SORBS2
17	0.346759	0.395944	O94888	UBX domain-containing protein 7	UBXN7
36.7	0.592976	-0.288219	O94903;E5RG77;E5RFX7;H0YBG2	Proline synthase co-transcribed bacterial homolog protein	PROSC
60.8	0.41676	0.353585	O94905;E5RHW4	Erlin-2	ERLIN2
43.6	0.567384	-0.270921	O94906	Pre-mRNA-processing factor 6	PRPF6
4.2	1.31671	-1.31917	O94915;H0Y9X0	Protein furry homolog-like	FRYL
21	0.216744	0.429353	O94919	Endonuclease domain-containing 1 protein	ENDOD1
74	0.0190861	-0.0210605	O94925	Glutaminase kidney isoform, mitochondrial	GLS
56.1	0.224263	0.134997	O94973;A0A0G2JS82	AP-2 complex subunit alpha-2	AP2A2
33.4	0.25809	-0.0808482	O94992	Protein HEXIM1	HEXIM1
31.8	0.17929	0.37116	O95140	Mitofusin-2	MFN2
6.5	0.197014	-0.182662	O95155	Ubiquitin conjugation factor E4 B	UBE4B
23.9	0.110894	-0.190169	O95159;E9PQ47;E9PNY1;E9PQA5;E9PMQ3	Zinc finger protein-like 1	ZFPL1
21.9	0.631097	-0.719965	O95163;F5H2T0	Elongator complex protein 1	IKBKAP
48.8	0.449245	0.445538	O95168;C9JXQ9;F2Z3P9	NADH dehydrogenase [ubiquinone] 1 beta subcomplex subunit 4	NDUFB4
49.5	0.61205	0.70152	O95169;E9PQ68;K9J7I2	NADH dehydrogenase [ubiquinone] 1 beta subcomplex subunit 8, mitochondrial	NDUFB8
66.3	0.658958	1.15635	O95171	Sciellin	SCEL
77.9	0.531525	0.657748	O95182;M0R0N0	NADH dehydrogenase [ubiquinone] 1 alpha subcomplex subunit 7	NDUFA7
5.8	0.0471735	0.113537	O95197	Reticulon-3	RTN3
30.3	0.649837	0.806795	O95202	LETM1 and EF-hand domain-containing protein 1, mitochondrial	LETM1
23.7	0.0408504	0.0391731	O95210	Starch-binding domain-containing protein 1	STBD1
18.5	0.153649	-0.147908	O95218	Zinc finger Ran-binding domain-containing protein 2	ZRANB2
25.6	0.44922	-0.312374	O95219;F8W9T3	Sorting nexin-4	SNX4
50.2	0.531431	0.484964	O95292	Vesicle-associated membrane protein-associated protein B/C	VAPB
65.4	0.1866	0.164915	O95295	SNARE-associated protein Snapin	SNAPIN
24.2	0.65611	-0.79632	O95297	Myelin protein zero-like protein 1	MPZL1
26.8	0.124161	0.17951	O95302	Peptidyl-prolyl cis-trans isomerase FKBP9	FKBP9
75.2	0.106874	0.118483	O95336;M0R261	6-phosphogluconolactonase	PGLS
43.5	0.181225	-0.498044	O95340	Bifunctional 3-phosphoadenosine 5-phosphosulfate synthase 2;Sulfate adenylyltransferase;Adenylyl-sulfate kinase	PAPSS2
31.7	0.394584	-1.05747	O95347	Structural maintenance of chromosomes protein 2	SMC2
24.9	0.0572221	-0.115574	O95352	Ubiquitin-like modifier-activating enzyme ATG7	ATG7
41.3	0.380837	-0.357702	O95361;H0Y626;B3KP96;K7ENN8;Q309B1	Tripartite motif-containing protein 16;Tripartite motif-containing protein 16-like protein	TRIM16;TRIM16L
61.5	0.323112	-0.272407	O95372;Q5QPQ0;Q5QPQ1;Q5QPQ3;Q5QPQ2	Acyl-protein thioesterase 2	LYPLA2
34.6	1.12685	-1.85381	O95373	Importin-7	IPO7
34.9	0.0538599	-0.0777731	O95394;A0A087WT27;J3KN95	Phosphoacetylglucosamine mutase	PGM3
22	0.86328	-1.40406	O95400	CD2 antigen cytoplasmic tail-binding protein 2	CD2BP2
49.5	0.61453	0.88934	O95425;A0A0J9YWY6	Supervillin	SVIL
57.7	0.488193	-0.706518	O95433;G3V438;H0YJG7	Activator of 90 kDa heat shock protein ATPase homolog 1	AHSA1
16.3	2.01067	-0.800688	O95453;H3BRK1	Poly(A)-specific ribonuclease PARN	PARN
28.8	0.84407	-1.12298	O95456	Proteasome assembly chaperone 1	PSMG1
35.7	0.175326	0.289509	O95470	Sphingosine-1-phosphate lyase 1	SGPL1
46.2	0.452065	-0.352688	O95478;A0A0A0MQZ6	Ribosome biogenesis protein NSA2 homolog	NSA2
37.3	0.731565	1.45995	R4GMU1;O95479	GDH/6PGL endoplasmic bifunctional protein;Glucose 1-dehydrogenase;6-phosphogluconolactonase	H6PD
17.7	0.44216	-0.243519	O95486	Protein transport protein Sec24A	SEC24A
20	0.264001	0.111083	O95487	Protein transport protein Sec24B	SEC24B
85.4	0.542332	0.683362	O95571;M0QXB5	Persulfide dioxygenase ETHE1, mitochondrial	ETHE1
55	0.0873236	0.0642419	O95573	Long-chain-fatty-acid--CoA ligase 3	ACSL3
26.2	0.508099	-0.284468	O95630;C9JK83;F5H5B9	STAM-binding protein	STAMBP
45	0.0639776	-0.0597763	O95639;B7Z7B0;C9JEV9;C9K0K2;H7C419;H7C016	Cleavage and polyadenylation specificity factor subunit 4	CPSF4
33.3	0.279557	0.118043	O95716	Ras-related protein Rab-3D	RAB3D
40.7	0.7572	-0.504399	O95721;C9JAF7	Synaptosomal-associated protein 29;Synaptosomal-associated protein	SNAP29
34.7	0.0611274	-0.0834727	O95747;C9JIG9	Serine/threonine-protein kinase OSR1	OXSR1
27.1	0.348357	0.455536	O95757;E9PDE8;D6RJ96	Heat shock 70 kDa protein 4L	HSPA4L
36.2	2.08948	-0.5726	O95758	Polypyrimidine tract-binding protein 3	PTBP3
53	0.057019	-0.0505986	O95782	AP-2 complex subunit alpha-1	AP2A1
10.1	0.587454	1.03415	O95786;A2A376	Probable ATP-dependent RNA helicase DDX58	DDX58
52.7	0.0291587	0.0104671	O95793;Q5JW30;A0A087X1A5	Double-stranded RNA-binding protein Staufen homolog 1	STAU1
56.9	0.438421	-0.441766	O95816	BAG family molecular chaperone regulator 2	BAG2
67.5	0.100387	0.0923753	O95817	BAG family molecular chaperone regulator 3	BAG3
19.5	1.45455	1.80713	O95822	Malonyl-CoA decarboxylase, mitochondrial	MLYCD
53.3	0.449037	0.572138	O95831	Apoptosis-inducing factor 1, mitochondrial	AIFM1
26.3	0.00270234	-0.00457525	O95834;K7EIK7;A0A0C4DGQ7;C9JRL6	Echinoderm microtubule-associated protein-like 2	EML2
21.1	0.709041	1.07959	O95857	Tetraspanin-13	TSPAN13
58.1	1.10773	-0.589037	O95861;A6NF51	3(2),5-bisphosphate nucleotidase 1	BPNT1
21.8	0.686396	-1.3585	O95864	Fatty acid desaturase 2	FADS2
51.2	0.251242	-0.292511	O95865;A0A140T971;Q5SSV3;Q5SRR8;H0Y7N1	N(G),N(G)-dimethylarginine dimethylaminohydrolase 2	DDAH2
51.7	0.00243119	-0.00245047	O95881	Thioredoxin domain-containing protein 12	TXNDC12
65.7	1.16473	0.579597	O96000;H3BV16;H3BPJ9	NADH dehydrogenase [ubiquinone] 1 beta subcomplex subunit 10	NDUFB10
12.6	0.69256	1.03323	O96005;K7EQQ1	Cleft lip and palate transmembrane protein 1	CLPTM1
35.5	0.512141	0.419426	O96008;K7EJ57	Mitochondrial import receptor subunit TOM40 homolog	TOMM40
13.5	0.849817	1.72038	O96011	Peroxisomal membrane protein 11B	PEX11B
15.7	0.665119	-0.478735	O96013	Serine/threonine-protein kinase PAK 4	PAK4
39.6	0.168951	0.0956464	O96019	Actin-like protein 6A	ACTL6A
56	0.0270522	0.0566483	P00167	Cytochrome b5	CYB5A
91	0.625764	-1.07087	P00338	L-lactate dehydrogenase A chain	LDHA
63.8	0.0513166	0.0303483	P00367;P49448	Glutamate dehydrogenase 1, mitochondrial;Glutamate dehydrogenase 2, mitochondrial	GLUD1;GLUD2
44.4	0.218197	-0.476908	P00374;B4DM58	Dihydrofolate reductase	DHFR
82.7	0.0902181	0.1051	P00387;B1AHF3	NADH-cytochrome b5 reductase 3;NADH-cytochrome b5 reductase 3 membrane-bound form;NADH-cytochrome b5 reductase 3 soluble form	CYB5R3
58.8	1.25999	-0.853589	P00390	Glutathione reductase, mitochondrial	GSR
48	0.326414	0.279639	P00403	Cytochrome c oxidase subunit 2	MT-CO2
84.4	0.445864	0.389658	P00441;H7BYH4	Superoxide dismutase [Cu-Zn]	SOD1
87.9	0.0443129	-0.0869799	P00491;G3V5M2	Purine nucleoside phosphorylase	PNP
54.6	0.654529	-1.6478	P00492	Hypoxanthine-guanine phosphoribosyltransferase	HPRT1
80.5	0.785139	0.544599	P00505	Aspartate aminotransferase, mitochondrial	GOT2
20.3	0.296174	-0.605201	P00533;E9PFD7;Q504U8	Epidermal growth factor receptor;Receptor protein-tyrosine kinase	EGFR
95.7	0.240291	-0.326389	P00558	Phosphoglycerate kinase 1	PGK1
71	2.6525	0.763595	Q5T9B7;P00568;H0Y4J6	Adenylate kinase isoenzyme 1	AK1
43.1	0.2701	0.942599	P00750;B4DNJ1;B4DN26;E7ESF4	Tissue-type plasminogen activator;Tissue-type plasminogen activator chain A;Tissue-type plasminogen activator chain B	PLAT
66.5	0.1506	-0.560401	P00918	Carbonic anhydrase 2	CA2
26.7	1.11432	2.08465	P00966;Q5T6L6	Argininosuccinate synthase	ASS1
28	0.3007	0.779075	P01024	Complement C3;Complement C3 beta chain;C3-beta-c;Complement C3 alpha chain;C3a anaphylatoxin;Acylation stimulating protein;Complement C3b alpha chain;Complement C3c alpha chain fragment 1;Complement C3dg fragment;Complement C3g fragment;Complement C3d fragment;Complement C3f fragment;Complement C3c alpha chain fragment 2	C3
30.8	0.873428	0.711858	P01034	Cystatin-C	CST3
61.9	0.119743	0.0876527	P01111	GTPase NRas	NRAS
54.5	0.0277119	0.0371761	P01116	GTPase KRas;GTPase KRas, N-terminally processed	KRAS
26.7	0.113259	-0.624751	P02452	Collagen alpha-1(I) chain	COL1A1
15.5	0.0645078	0.135221	P02462	Collagen alpha-1(IV) chain;Arresten	COL4A1
93.1	0.366944	1.23493	P02511;E9PR44;A0A024R3B9;E9PJL7;E9PNH7;E9PRA8	Alpha-crystallin B chain	CRYAB
89.5	0.571162	0.533837	P02545	Prelamin-A/C;Lamin-A/C	LMNA
56.3	0.154563	-0.29684	P02751	Fibronectin;Anastellin;Ugl-Y1;Ugl-Y2;Ugl-Y3	FN1
50	1.87561	-1.1435	P02786;G3V0E5	Transferrin receptor protein 1;Transferrin receptor protein 1, serum form	TFRC
49.3	1.82593	-1.04029	P02787	Serotransferrin	TF
71.6	0.589411	-0.366901	P02794;G3V192;G3V1D1	Ferritin heavy chain;Ferritin heavy chain, N-terminally processed;Ferritin	FTH1
83.6	0.15447	-0.240533	P02795;P80297;P13640	Metallothionein-2;Metallothionein-1X;Metallothionein-1G	MT2A;MT1X;MT1G
29.4	0.434874	0.672182	P03928	ATP synthase protein 8	MT-ATP8
62.2	0.582957	-0.594572	P04040	Catalase	CAT
56.2	0.424225	0.999627	P04062;A0A0G2JNZ5;A0A0G2JLB3;A0A0G2JNZ0	Glucosylceramidase	GBA
63.3	0.453093	1.05881	P04066	Tissue alpha-L-fucosidase	FUCA1
97.8	0.194775	-0.27008	P04075;J3KPS3;H3BQN4;H3BPS8;H3BUH7	Fructose-bisphosphate aldolase A;Fructose-bisphosphate aldolase	ALDOA
83.7	0.494282	0.632725	P04080	Cystatin-B	CSTB
80.1	0.433785	0.388155	P04083;Q5T3N1	Annexin A1;Annexin	ANXA1
57.4	0.0991584	0.106868	P04181	Ornithine aminotransferase, mitochondrial;Ornithine aminotransferase, hepatic form;Ornithine aminotransferase, renal form	OAT
78.6	0.459405	-0.698469	P04350	Tubulin beta-4A chain	TUBB4A
97.6	0.110231	-0.0864291	P04406;E7EUT5	Glyceraldehyde-3-phosphate dehydrogenase	GAPDH
24.4	0.723715	-1.20136	P04424;F8W943	Argininosuccinate lyase	ASL
94.1	0.168381	0.141774	P04792	Heat shock protein beta-1	HSPB1
76.8	0.327487	0.338782	P04843;B7Z4L4	Dolichyl-diphosphooligosaccharide--protein glycosyltransferase subunit 1	RPN1
45.3	0.124076	-0.142865	P04844	Dolichyl-diphosphooligosaccharide--protein glycosyltransferase subunit 2	RPN2
71	0.205125	0.199567	P04899	Guanine nucleotide-binding protein G(i) subunit alpha-2	GNAI2
63.1	0.891139	1.13298	Q93077;Q7L7L0;P04908	Histone H2A type 1-C;Histone H2A type 3;Histone H2A type 1-B/E	HIST1H2AC;HIST3H2A;HIST1H2AB
51.3	1.38061	0.429848	P05023	Sodium/potassium-transporting ATPase subunit alpha-1	ATP1A1
29	0.615202	0.777427	P05026;V9GYR2	Sodium/potassium-transporting ATPase subunit beta-1	ATP1B1
31.7	0.517437	0.871326	P05067;E9PG40;A0A0A0MRG2;H7C0V9	Amyloid beta A4 protein;N-APP;Soluble APP-alpha;Soluble APP-beta;C99;Beta-amyloid protein 42;Beta-amyloid protein 40;C83;P3(42);P3(40);C80;Gamma-secretase C-terminal fragment 59;Gamma-secretase C-terminal fragment 57;Gamma-secretase C-terminal fragment 50;C31	APP
55.7	0.486239	0.94335	P05091	Aldehyde dehydrogenase, mitochondrial	ALDH2
58	0.00292343	0.006567	P05106;H3BM21	Integrin beta-3;Integrin beta	ITGB3
31	0.0715567	-0.0636592	P05114;F2Z2W6;F2Z2Y5;H7BXJ5	Non-histone chromosomal protein HMG-14	HMGN1
44.3	0.554235	-0.820128	P05121	Plasminogen activator inhibitor 1	SERPINE1
59.1	0.364862	0.517985	P05141	ADP/ATP translocase 2;ADP/ATP translocase 2, N-terminally processed	SLC25A5
23	0.286763	1.05856	P05161;A0A096LNZ9;A0A096LPJ4	Ubiquitin-like protein ISG15	ISG15
37.6	0.200622	0.427704	P05165;A0A1B0GU58;A0A1B0GUX9;A0A1B0GWA1;A0A1B0GWI4	Propionyl-CoA carboxylase alpha chain, mitochondrial	PCCA
77.1	0.242059	-0.155683	P05198;G3V4T5;H0YJS4	Eukaryotic translation initiation factor 2 subunit 1	EIF2S1
53.3	0.646194	-1.06705	P05204	Non-histone chromosomal protein HMG-17	HMGN2
31.6	0.478959	0.669766	P05362;K7EKL8	Intercellular adhesion molecule 1	ICAM1
70.2	0.0752609	-0.0561233	P05386	60S acidic ribosomal protein P1	RPLP1
85.2	0.636675	-0.256828	P05387	60S acidic ribosomal protein P2	RPLP2
64	1.07291	-0.475556	P05388;F8VWS0;F8VU65;F8VW21;G3V210;F8VPE8;F8VZS0;F8VQY6;F8VRK7;Q8NHW5;F8VWV4;F8VS58	60S acidic ribosomal protein P0;60S acidic ribosomal protein P0-like	RPLP0;RPLP0P6
27.5	0.49007	0.541903	P05412	Transcription factor AP-1	JUN
54.4	0.344986	-0.352687	P05455	Lupus La protein	SSB
48	0.769771	0.221599	P05556	Integrin beta-1	ITGB1
84	0.259442	0.543657	P05783;F8VZY9	Keratin, type I cytoskeletal 18	KRT18
8.2	0.189314	-0.152349	P05976;P08590	Myosin light chain 1/3, skeletal muscle isoform;Myosin light chain 3	MYL1;MYL3
49.6	0.756689	-1.63613	P06132;A0A1B0GVN9;A0A1B0GVZ4;H0Y5R6;Q5T446	Uroporphyrinogen decarboxylase	UROD
22.8	2.951	-2.79159	P06280;V9GYN5	Alpha-galactosidase A	GLA
80.3	0.437911	0.32682	P06576;H0YH81;F8W079	ATP synthase subunit beta, mitochondrial;ATP synthase subunit beta	ATP5B
72.9	1.20204	0.957008	R4GN98;P06703	Protein S100;Protein S100-A6	S100A6
47	0.466116	-0.481459	P06730;D6RBW1;H0Y8J7	Eukaryotic translation initiation factor 4E	EIF4E
92.4	0.212534	-0.249183	P06733	Alpha-enolase	ENO1
52.7	0.686538	-0.416072	P06737;E9PK47	Glycogen phosphorylase, liver form;Alpha-1,4 glucan phosphorylase	PYGL
71	0.301049	-0.625216	P06744;A0A0A0MTS2;K7EQ48;A0A0J9YXP8;A0A0J9YYH3;A0A0J9YX90	Glucose-6-phosphate isomerase	GPI
69.7	0.177157	-0.0782304	P06748	Nucleophosmin	NPM1
54.6	0.0980412	-0.116414	P06756	Integrin alpha-V;Integrin alpha-V heavy chain;Integrin alpha-V light chain	ITGAV
47	0.131388	0.251585	P07099	Epoxide hydrolase 1	EPHX1
68	0.64363	-0.951554	P07195;A8MW50	L-lactate dehydrogenase B chain;L-lactate dehydrogenase	LDHB
82.5	0.404355	0.322114	P07237;H7BZ94;H0Y3Z3	Protein disulfide-isomerase	P4HB
32	0.198438	-0.356856	P07305	Histone H1.0;Histone H1.0, N-terminally processed	H1F0
94.7	0.938513	0.530951	P07355;H0YN42;H0YMD0;H0YMU9;H0YM50;A6NMY6;H0YKS4;H0YNP5	Annexin A2;Annexin;Putative annexin A2-like protein	ANXA2;ANXA2P2
46.6	0.06426	0.0343738	P07384	Calpain-1 catalytic subunit	CAPN1
78.4	0.539855	-0.404629	Q5JP53;P07437;Q5ST81	Tubulin beta chain	TUBB
70.4	0.321082	0.520121	P07602;C9JIZ6;Q5BJH1	Prosaposin;Saposin-A;Saposin-B-Val;Saposin-B;Saposin-C;Saposin-D	PSAP
48.9	0.162424	0.310632	P07686;Q5URX0;H0YA83;H0Y9B6	Beta-hexosaminidase subunit beta;Beta-hexosaminidase subunit beta chain B;Beta-hexosaminidase subunit beta chain A	HEXB
29.1	0.276159	0.59794	P07711;Q5T8F0	Cathepsin L1;Cathepsin L1 heavy chain;Cathepsin L1 light chain	CTSL
97.1	0.215464	-0.242257	P07737;K7EJ44	Profilin-1	PFN1
31.7	0.249351	0.605462	P07738	Bisphosphoglycerate mutase	BPGM
90	0.546764	-0.579781	P07741;H3BQZ9;H3BQB1	Adenine phosphoribosyltransferase	APRT
63	0.0499508	-0.0470481	P07814;V9GYZ6	Bifunctional glutamate/proline--tRNA ligase;Glutamate--tRNA ligase;Proline--tRNA ligase	EPRS
66.7	0.458036	0.681454	P07858	Cathepsin B;Cathepsin B light chain;Cathepsin B heavy chain	CTSB
68.6	0.645839	-0.420419	P07900	Heat shock protein HSP 90-alpha	HSP90AA1
62.7	0.0684233	0.206025	P07910;G3V2Q1;G3V576;G3V555;G3V575	Heterogeneous nuclear ribonucleoproteins C1/C2	HNRNPC
58.2	1.02747	1.25493	P07919	Cytochrome b-c1 complex subunit 6, mitochondrial	UQCRH
14.3	0.761521	0.824012	P07948	Tyrosine-protein kinase Lyn	LYN
57.3	0.277521	0.162132	P07954	Fumarate hydratase, mitochondrial	FH
71.3	0.320628	-0.438841	P08133;E5RK69;E7EMC6	Annexin A6;Annexin	ANXA6
59.6	0.255242	-0.146285	Q5JR08;P08134;E9PQH6	Rho-related GTP-binding protein RhoC	RHOC
16.4	0.0740185	-0.0848975	P08183	Multidrug resistance protein 1	ABCB1
33.7	0.391615	-1.09499	P08237	ATP-dependent 6-phosphofructokinase, muscle type	PFKM
76.8	0.445232	-0.378733	P08238	Heat shock protein HSP 90-beta	HSP90AB1
40	0.0432914	-0.034306	P08240	Signal recognition particle receptor subunit alpha	SRPR
39.9	0.189693	-0.618486	P08243;F8WEJ5	Asparagine synthetase [glutamine-hydrolyzing]	ASNS
22.2	1.22629	-1.21911	P08397;F5H226;F5H345	Porphobilinogen deaminase	HMBS
55.4	0.0813784	0.101158	P08559	Pyruvate dehydrogenase E1 component subunit alpha, somatic form, mitochondrial	PDHA1
27.2	0.0239177	-0.0409846	P08572	Collagen alpha-2(IV) chain;Canstatin	COL4A2
29.8	1.15284	1.01265	P08574	Cytochrome c1, heme protein, mitochondrial	CYC1
29.8	0.336106	-0.191366	P08579	U2 small nuclear ribonucleoprotein B	SNRPB2
19.6	0.170519	0.248653	P08581	Hepatocyte growth factor receptor	MET
30.1	0.446402	1.01696	P08582	Melanotransferrin	MFI2
45.1	0.481882	-0.335347	P08621	U1 small nuclear ribonucleoprotein 70 kDa	SNRNP70
18.6	0.278078	-0.182422	P08648	Integrin alpha-5;Integrin alpha-5 heavy chain;Integrin alpha-5 light chain	ITGA5
12.2	0.446102	-0.601473	P08651	Nuclear factor 1 C-type	NFIC
97.6	0.89704	0.591322	P08670;B0YJC4	Vimentin	VIM
67.4	0.204129	-0.16209	P08708;H0YN88;A0A075B716	40S ribosomal protein S17	RPS17
95	0.498714	1.10278	P08727	Keratin, type I cytoskeletal 19	KRT19
47.7	0.48471	0.216193	P08754	Guanine nucleotide-binding protein G(k) subunit alpha	GNAI3
87.5	0.318592	-0.517505	P08758;D6RBL5;D6RBE9;E9PHT9	Annexin A5;Annexin	ANXA5
44.2	0.0897052	-0.274484	P09104;F5H0C8	Gamma-enolase;Enolase	ENO2
68.2	0.628078	0.582359	P09110;C9JDE9;H7C131;H0Y4D4	3-ketoacyl-CoA thiolase, peroxisomal	ACAA1
72.9	0.797549	0.433184	P09211;A8MX94	Glutathione S-transferase P	GSTP1
33.3	0.665657	1.0582	P09234;A0A0A0MRR7	U1 small nuclear ribonucleoprotein C	SNRPC
95.6	0.673071	1.14818	P09382	Galectin-1	LGALS1
52.5	0.13752	0.155401	P09417;B7Z415;D6RGG7	Dihydropteridine reductase	QDPR
58.6	0.223199	-0.32163	P09429;Q5T7C4;B2RPK0	High mobility group protein B1;Putative high mobility group protein B1-like 1	HMGB1;HMGB1P1
80	0.454344	-1.47241	P09455;A0A0A0MQT0;A0A0A0MTB9;H0YAK8	Retinol-binding protein 1	RBP1
31.7	0.54523	-1.60148	P09486;F5GY03	SPARC	SPARC
76.1	0.145992	-0.254599	P09493;H0YL52;H0YKP3	Tropomyosin alpha-1 chain	TPM1
27	0.448425	-0.339756	P09496;F8WF69;C9J8P9	Clathrin light chain A	CLTA
28.8	0.296171	-0.300193	P09497	Clathrin light chain B	CLTB
78.7	0.434882	-0.97872	P09525;Q6P452	Annexin A4;Annexin	ANXA4
51.8	0.181235	0.18396	P09543	2,3-cyclic-nucleotide 3-phosphodiesterase	CNP
55.6	0.0835932	-0.118755	P09601;B1AHA8	Heme oxygenase 1	HMOX1
53.2	0.550635	0.762443	P09622;E9PEX6	Dihydrolipoyl dehydrogenase, mitochondrial;Dihydrolipoyl dehydrogenase	DLD
70.4	0.460016	-0.333864	P09651;F8W6I7;F8VZ49;Q32P51;F8VTQ5	Heterogeneous nuclear ribonucleoprotein A1;Heterogeneous nuclear ribonucleoprotein A1, N-terminally processed;Heterogeneous nuclear ribonucleoprotein A1-like 2	HNRNPA1;HNRNPA1L2
69.4	0.263682	-0.119717	P09661;H0YMA0	U2 small nuclear ribonucleoprotein A	SNRPA1
50.7	0.930677	0.887331	P09669	Cytochrome c oxidase subunit 6C	COX6C
42.7	0.932766	2.49892	P09758	Tumor-associated calcium signal transducer 2	TACSTD2
56.7	0.31349	-0.194495	P09874	Poly [ADP-ribose] polymerase 1	PARP1
96.9	0.12096	0.315811	P09936;D6RE83;D6R956;D6R974	Ubiquitin carboxyl-terminal hydrolase isozyme L1;Ubiquitin carboxyl-terminal hydrolase	UCHL1
58.6	0.322808	0.237172	P09960	Leukotriene A-4 hydrolase	LTA4H
71.7	0.550036	-0.927701	P09972;A8MVZ9;C9J8F3;J3KSV6;J3QKP5	Fructose-bisphosphate aldolase C;Fructose-bisphosphate aldolase	ALDOC
56.2	0.345957	-0.399023	Q71UI9;P0C0S5;C9J0D1	Histone H2A.V;Histone H2A.Z;Histone H2A	H2AFV;H2AFZ
50.8	0.610666	-0.407674	P0DN76;Q01081	Splicing factor U2AF 35 kDa subunit	U2AF1
19.1	0.0742181	0.223937	P0DN79;P35520;C9JMA6	Cystathionine beta-synthase	CBS
48.5	0.147954	0.111123	P10155	60 kDa SS-A/Ro ribonucleoprotein	TROVE2
33.2	0.469545	1.25654	P10253	Lysosomal alpha-glucosidase;76 kDa lysosomal alpha-glucosidase;70 kDa lysosomal alpha-glucosidase	GAA
54.1	0.0917744	-0.117001	P10301	Ras-related protein R-Ras	RRAS
56.9	0.206797	-0.617657	P10319;P30685;P30491;P30498;P18464	HLA class I histocompatibility antigen, B-58 alpha chain;HLA class I histocompatibility antigen, B-35 alpha chain;HLA class I histocompatibility antigen, B-53 alpha chain;HLA class I histocompatibility antigen, B-78 alpha chain;HLA class I histocompatibility antigen, B-51 alpha chain	HLA-B
39.7	0.690864	1.57112	P10412	Histone H1.4	HIST1H1E
34.2	0.203737	0.145108	P10515;H0YDD4;E9PEJ4	Dihydrolipoyllysine-residue acetyltransferase component of pyruvate dehydrogenase complex, mitochondrial;Acetyltransferase component of pyruvate dehydrogenase complex	DLAT
9.5	0.204992	0.23618	P10586;H0Y6Z7;H0Y4H1	Receptor-type tyrosine-protein phosphatase F	PTPRF
66.7	0.528611	0.638357	P10599	Thioredoxin	TXN
70.5	0.885737	0.789082	P10606	Cytochrome c oxidase subunit 5B, mitochondrial	COX5B
27.9	0.301298	0.535011	X6R5C5;X6R8A1;P10619	Carboxypeptidase;Lysosomal protective protein;Lysosomal protective protein 32 kDa chain;Lysosomal protective protein 20 kDa chain	CTSA
39.9	0.332729	-0.181694	P10644;K7EPB2;K7EM13	cAMP-dependent protein kinase type I-alpha regulatory subunit;cAMP-dependent protein kinase type I-alpha regulatory subunit, N-terminally processed	PRKAR1A
75.2	0.264562	-0.400117	P10768;X6RA14;H7BZT7	S-formylglutathione hydrolase	ESD
90.8	0.372864	0.136166	P10809	60 kDa heat shock protein, mitochondrial	HSPD1
65.6	0.583419	0.307724	P11021	78 kDa glucose-regulated protein	HSPA5
48.2	0.0333152	-0.0328412	P11047	Laminin subunit gamma-1	LAMC1
30	0.561698	1.25403	P11117;E9PQY3;E9PP23;E9PHY0;B7Z7D2	Lysosomal acid phosphatase	ACP2
72.3	0.147476	0.0485206	P11142	Heat shock cognate 71 kDa protein	HSPA8
15.2	0.11389	0.0900054	P11166	Solute carrier family 2, facilitated glucose transporter member 1	SLC2A1
2.4	0.317214	-0.350363	P11171;Q4VB86	Protein 4.1	EPB41
39	0.411733	-0.443804	P11172;E9PFD2	Uridine 5-monophosphate synthase;Orotate phosphoribosyltransferase;Orotidine 5-phosphate decarboxylase	UMPS
70.5	0.476386	0.382799	P11177;C9J634	Pyruvate dehydrogenase E1 component subunit beta, mitochondrial	PDHB
23.7	0.437123	0.551255	P11182;Q5VVL7	Lipoamide acyltransferase component of branched-chain alpha-keto acid dehydrogenase complex, mitochondrial	DBT
64.7	0.309789	-0.313379	P11216	Glycogen phosphorylase, brain form	PYGB
33.5	0.0413566	0.0553622	P11233;H7C3P7	Ras-related protein Ral-A	RALA
31.1	1.00716	0.808887	P11234;C9J6B1	Ras-related protein Ral-B	RALB
17.5	0.488804	0.514809	P11279	Lysosome-associated membrane glycoprotein 1	LAMP1
52.2	0.223892	-0.183146	Q5T4U5;P11310;B7Z9I1	Medium-chain specific acyl-CoA dehydrogenase, mitochondrial	ACADM
47.6	0.140349	-0.0703893	P11387	DNA topoisomerase 1	TOP1
28.5	0.0829978	-0.154451	P11388	DNA topoisomerase 2-alpha	TOP2A
67.4	0.32197	-0.451339	P11413	Glucose-6-phosphate 1-dehydrogenase	G6PD
8.7	0.346804	0.244332	P11498	Pyruvate carboxylase, mitochondrial	PC
45.9	0.205049	0.200173	P11717	Cation-independent mannose-6-phosphate receptor	IGF2R
61.2	0.377092	-0.67382	P11766	Alcohol dehydrogenase class-3	ADH5
34	0.38287	-0.31558	P11802;F8VYH9;F8VTV8;F8VWX7;F8W1L8;F8VXD2;F8VZZ0;F8VZ51	Cyclin-dependent kinase 4	CDK4
58.2	0.780782	-1.3367	P11908	Ribose-phosphate pyrophosphokinase 2	PRPS2
66.4	0.241526	-0.238348	P11940;E7EQV3;A0A087WTT1;E7ERJ7;H0YAR2;Q9H361	Polyadenylate-binding protein 1;Polyadenylate-binding protein;Polyadenylate-binding protein 3	PABPC1;PABPC3
59	0.518472	-1.85331	P12004	Proliferating cell nuclear antigen	PCNA
45	1.00196	1.43559	P12074	Cytochrome c oxidase subunit 6A1, mitochondrial	COX6A1
48.3	0.44803	-0.410873	P12081;B3KWE1;B4DDD8;B4E1C5;E7ETE2	Histidine--tRNA ligase, cytoplasmic	HARS
60.4	0.0471386	-0.080997	P12235;V9GYG0	ADP/ATP translocase 1	SLC25A4
75.5	0.00640822	0.0121131	P12236	ADP/ATP translocase 3;ADP/ATP translocase 3, N-terminally processed	SLC25A6
67.3	0.651882	-0.970213	P12268;H0Y4R1	Inosine-5-monophosphate dehydrogenase 2	IMPDH2
53.4	0.100452	0.0651002	P12270	Nucleoprotein TPR	TPR
64.8	0.521045	1.18378	P12277	Creatine kinase B-type	CKB
83	0.00802291	0.00850916	P12429	Annexin A3	ANXA3
86.5	0.10729	0.129731	P12814	Alpha-actinin-1	ACTN1
28.9	0.832498	0.676557	P12931	Proto-oncogene tyrosine-protein kinase Src	SRC
14.8	1.15512	-0.660874	P12955	Xaa-Pro dipeptidase	PEPD
71.1	0.477501	-0.378648	P12956;B1AHC9	X-ray repair cross-complementing protein 6	XRCC6
77.3	0.939159	-0.578162	P13010	X-ray repair cross-complementing protein 5	XRCC5
56.2	1.15769	0.855092	P13073;H3BN72;H3BNV9;H3BPG0	Cytochrome c oxidase subunit 4 isoform 1, mitochondrial	COX4I1
13.4	0.0469514	0.122457	P13473;H0YCG2	Lysosome-associated membrane glycoprotein 2	LAMP2
90.9	0.472241	-0.434974	P13489	Ribonuclease inhibitor	RNH1
9.1	0.126081	0.286499	P13611;E9PF17;D6RGZ6	Versican core protein	VCAN
80.2	0.544791	-0.717218	P13639	Elongation factor 2	EEF2
62.6	0.185512	0.0646138	P13667	Protein disulfide-isomerase A4	PDIA4
57.7	0.478664	-0.491676	P13674	Prolyl 4-hydroxylase subunit alpha-1	P4HA1
52.9	0.775401	-0.724862	P13693;Q5W0H4;A0A0B4J2C3;J3KPG2;E9PJF7	Translationally-controlled tumor protein	TPT1
23.7	0.06713	0.276181	P13726	Tissue factor	F3
64.1	1.3847	-3.57697	P13746	HLA class I histocompatibility antigen, A-11 alpha chain	HLA-A
54.1	0.015578	-0.0096879	P13797;A0A0A0MSQ0	Plastin-3	PLS3
72.7	0.196968	0.248555	P13804;H0YLU7;H0YK49;H0YNX6;H0YL12;H0YKF0	Electron transfer flavoprotein subunit alpha, mitochondrial	ETFA
34.6	0.291431	0.181839	P13807	Glycogen [starch] synthase, muscle	GYS1
72	0.213661	-0.0927677	P13861	cAMP-dependent protein kinase type II-alpha regulatory subunit	PRKAR2A
47.8	0.878351	-0.543636	P13984	General transcription factor IIF subunit 2	GTF2F2
43.1	0.175075	0.354089	P13995;B9A062;B8ZZU9	Bifunctional methylenetetrahydrofolate dehydrogenase/cyclohydrolase, mitochondrial;NAD-dependent methylenetetrahydrofolate dehydrogenase;Methenyltetrahydrofolate cyclohydrolase	MTHFD2
21.7	0.075501	-0.126302	P14174	Macrophage migration inhibitory factor	MIF
13	0.653961	-0.780691	P14209;A0A096LP69	CD99 antigen	CD99
25.3	0.561884	-0.526278	P14324;A0A087X090	Farnesyl pyrophosphate synthase	FDPS
30.2	0.0883667	-0.164465	P14384;F8W111	Carboxypeptidase M	CPM
72	0.148867	-0.181653	P14550	Alcohol dehydrogenase [NADP(+)]	AKR1A1
90.8	0.121505	-0.135257	P14618;B4DNK4	Pyruvate kinase PKM;Pyruvate kinase	PKM
75.7	0.343184	0.164395	P14625	Endoplasmin	HSP90B1
20.9	1.03641	-0.850753	P14735	Insulin-degrading enzyme	IDE
83.7	0.0302256	0.029767	P14854	Cytochrome c oxidase subunit 6B1	COX6B1
74.4	0.846545	-0.286044	P14866;M0QXS5	Heterogeneous nuclear ribonucleoprotein L	HNRNPL
77	0.378597	-0.219199	P14868	Aspartate--tRNA ligase, cytoplasmic	DARS
69.7	0.00847532	0.0156927	P14923	Junction plakoglobin	JUP
70.3	0.296561	0.394936	P14927;B7Z2R2	Cytochrome b-c1 complex subunit 7	UQCRB
90.8	0.329084	0.398777	P15121;E9PCX2	Aldose reductase	AKR1B1
38.5	0.33682	1.28191	P15144	Aminopeptidase N	ANPEP
44.8	0.340372	0.633674	P15153;B1AH77;B1AH80;B1AH78	Ras-related C3 botulinum toxin substrate 2	RAC2
57.3	0.279292	-0.353233	P15170;H3BR35	Eukaryotic peptide chain release factor GTP-binding subunit ERF3A	GSPT1
29.4	0.773569	0.608386	P15408;C9JCN8	Fos-related antigen 2	FOSL2
73	1.28416	-1.28998	P15531	Nucleoside diphosphate kinase A	NME1
38.6	0.363032	0.620627	P15586;H7C3P4;F6S8M0;F5H4C6;H0YFA9	N-acetylglucosamine-6-sulfatase	GNS
37.3	0.403868	0.926183	P15848	Arylsulfatase B	ARSB
67.6	0.0082475	-0.00856924	P15880;H0YEN5;E9PMM9;I3L404;E9PQD7;E9PM36;E9PPT0	40S ribosomal protein S2	RPS2
44.7	0.0203224	-0.0214057	P15924	Desmoplakin	DSP
51.5	0.42375	-0.509704	P15927;Q5TEJ7	Replication protein A 32 kDa subunit	RPA2
65.1	0.919385	2.368	P15954;D6R9Z7	Cytochrome c oxidase subunit 7C, mitochondrial	COX7C
14.8	0.118688	-0.0935283	P16070;H0Y2P0;H0YD13;H0YE40	CD44 antigen	CD44
85.9	0.142056	-0.23858	P16152;E9PQ63;A8MTM1	Carbonyl reductase [NADPH] 1	CBR1
42.7	0.376306	-0.75977	P16219;E9PE82	Short-chain specific acyl-CoA dehydrogenase, mitochondrial	ACADS
20.2	0.826964	-0.390334	P16220;E9PAR2;G5E998	Cyclic AMP-responsive element-binding protein 1	CREB1;CREM
35.9	0.135221	0.372701	P16278;E7EQ29	Beta-galactosidase	GLB1
38.5	0.451799	-1.25587	P16401	Histone H1.5	HIST1H1B
43.4	0.360097	-0.636512	P16402	Histone H1.3	HIST1H1D
45.1	0.488923	0.872792	P16403	Histone H1.2	HIST1H1C
54.9	0.502923	0.503572	P16435;H0Y4R2;E7EMD0	NADPH--cytochrome P450 reductase	POR
38.4	0.880602	0.57428	P16615;H7C5W9	Sarcoplasmic/endoplasmic reticulum calcium ATPase 2	ATP2A2
38.7	0.742189	-1.46936	P16930	Fumarylacetoacetase	FAH
88.6	0.219719	0.219351	P16949;A2A2D0	Stathmin	STMN1
71	0.573234	-0.623399	P16989	Y-box-binding protein 3	YBX3
38.9	0.0153179	-0.0418215	P17050	Alpha-N-acetylgalactosaminidase	NAGA
38.3	0.166356	0.110747	P17096	High mobility group protein HMG-I/HMG-Y	HMGA1
12.5	0.769042	-0.84732	P17152	Transmembrane protein 11, mitochondrial	TMEM11
53	0.0732523	0.104625	P17174	Aspartate aminotransferase, cytoplasmic	GOT1
13.8	0.217081	0.331608	P17252;J3KRN5	Protein kinase C alpha type	PRKCA
38	0.0284507	0.0979753	P17301	Integrin alpha-2	ITGA2
35.9	0.922571	0.583785	P17302	Gap junction alpha-1 protein	GJA1
17.3	0.0702392	0.168371	P17405;H0YEP5	Sphingomyelin phosphodiesterase	SMPD1
29.5	0.511191	-0.377977	P17480;E9PKP7	Nucleolar transcription factor 1	UBTF
20.5	0.0204767	0.0115466	P17535	Transcription factor jun-D	JUND
31.4	0.085236	0.0747209	P17568	NADH dehydrogenase [ubiquinone] 1 beta subcomplex subunit 7	NDUFB7
22.2	0.490844	-0.332587	P17612;A0A087WVC4;A0A0A0MS54;P22694	cAMP-dependent protein kinase catalytic subunit alpha;cAMP-dependent protein kinase catalytic subunit beta	PRKACA;PRKACB
53	0.173567	-0.20496	P17655	Calpain-2 catalytic subunit	CAPN2
19.5	0.338625	0.49519	P17706;K7EIE9;K7EQG9;K7EIY0;K7ENP9	Tyrosine-protein phosphatase non-receptor type 2;Tyrosine-protein phosphatase non-receptor type	PTPN2
53.5	0.291103	-0.352	P17812	CTP synthase 1	CTPS1
62.1	0.294379	-0.168761	P17844;J3KTA4	Probable ATP-dependent RNA helicase DDX5	DDX5
32.7	0.301169	-0.478421	P17858	ATP-dependent 6-phosphofructokinase, liver type	PFKL
32.4	0.528986	0.456198	P17931;G3V3R6	Galectin-3;Galectin	LGALS3
76.5	0.0216789	0.00840807	P17980;E9PM69;R4GNH3;E9PKD5;E9PMD8	26S protease regulatory subunit 6A	PSMC3
83.6	0.863614	-0.436814	P17987;E7EQR6;E7ERF2;F5H282	T-complex protein 1 subunit alpha	TCP1
59.3	0.260181	0.257577	P18031;B4DSN5	Tyrosine-protein phosphatase non-receptor type 1;Tyrosine-protein phosphatase non-receptor type	PTPN1
29.5	0.355317	0.535193	P18065;C9JMY1	Insulin-like growth factor-binding protein 2	IGFBP2
60.9	0.237997	-0.247549	P18077;C9K025;F8WBS5;F8WB72	60S ribosomal protein L35a	RPL35A
30.5	0.00726747	0.00920916	P18084;V9GZ57	Integrin beta-5;Integrin beta	ITGB5
80.6	0.548507	-0.869711	P18085;C9JAK5;C9JPM4	ADP-ribosylation factor 4	ARF4
66.1	0.319877	-0.183197	P18124;A8MUD9	60S ribosomal protein L7	RPL7
71.3	0.479655	-0.470501	P18206;Q5JQ13	Vinculin	VCL
18.5	0.00819	0.0068922	P18583	Protein SON	SON
43.7	0.0913055	-0.0799699	P18615;A0A0A0MT02;A0A0A0MSN9;A0A0G2JI50;E9PD43;A2ABK4	Negative elongation factor E	NELFE
90.6	0.180989	-0.236748	P18669	Phosphoglycerate mutase 1	PGAM1
66.3	0.82739	0.700252	P18754;C9JW69;C9JRH2;C9JMJ4;C9J3R0;C9JQZ4	Regulator of chromosome condensation	RCC1
63.9	0.0848613	0.106067	P18859;A8MUH2	ATP synthase-coupling factor 6, mitochondrial	ATP5J
17.7	0.979098	-0.699591	P18887	DNA repair protein XRCC1	XRCC1
14.8	0.0848103	-0.146064	P19022	Cadherin-2	CDH2
14.6	0.49868	-0.609071	P19174	1-phosphatidylinositol 4,5-bisphosphate phosphodiesterase gamma-1	PLCG1
32.3	0.85838	2.85693	P19224	UDP-glucuronosyltransferase 1-6	UGT1A6
39.1	0.452732	-1.49284	P19320;E9PDD2	Vascular cell adhesion protein 1	VCAM1
50.1	0.293523	-0.343701	P19338;H7BY16	Nucleolin	NCL
55.4	0.448467	0.410997	P19367	Hexokinase-1	HK1
40	1.7252	-0.55129	P19387	DNA-directed RNA polymerase II subunit RPB3	POLR2C
30.5	0.0120425	-0.0114198	P19525	Interferon-induced, double-stranded RNA-activated protein kinase	EIF2AK2
61.9	0.574527	-1.00576	P19623	Spermidine synthase	SRM
62	1.67745	-0.524973	P19784;H3BSA1	Casein kinase II subunit alpha	CSNK2A2
19.2	0.16539	-0.191283	P19838	Nuclear factor NF-kappa-B p105 subunit;Nuclear factor NF-kappa-B p50 subunit	NFKB1
50.8	1.26763	-0.747738	P20042	Eukaryotic translation initiation factor 2 subunit 2	EIF2S2
37.9	0.0627055	0.0466843	P20073	Annexin A7	ANXA7
77.7	0.276143	-0.490672	P20290	Transcription factor BTF3	BTF3
21.9	0.653204	-0.633606	P20337	Ras-related protein Rab-3B	RAB3B
30.7	0.0773114	0.0894303	P20338	Ras-related protein Rab-4A	RAB4A
67.9	1.04954	0.773917	P20339	Ras-related protein Rab-5A	RAB5A
61.1	0.0522073	0.0538764	P20340	Ras-related protein Rab-6A	RAB6A
55.2	0.574521	-0.267512	P20618	Proteasome subunit beta type-1	PSMB1
27.4	2.22601	-0.774962	P20645;F5GX30;F5GXE0;F5GXU0;F5H883	Cation-dependent mannose-6-phosphate receptor	M6PR
58	1.16491	0.768169	P20674;H3BNX8;H3BRM5;H3BV69	Cytochrome c oxidase subunit 5A, mitochondrial	COX5A
71	0.682013	-0.632684	P20700;E9PBF6;A0A0D9SFE5	Lamin-B1	LMNB1
23.7	0.0180489	-0.028306	P20839;C9J381;C9K0R9	Inosine-5-monophosphate dehydrogenase 1;Inosine-5-monophosphate dehydrogenase	IMPDH1
29.4	0.102782	-0.248116	P20962;F5H7R9;F5GXR3	Parathymosin	PTMS
73.2	0.488785	0.481684	P21281	V-type proton ATPase subunit B, brain isoform	ATP6V1B2
36.4	0.59509	0.547723	P21283;E7EV59	V-type proton ATPase subunit C 1	ATP6V1C1
67.4	0.0799541	0.0671787	P21291;E9PS42;E9PND2;E9PP21	Cysteine and glycine-rich protein 1	CSRP1
73.9	0.0949412	-0.0597596	P21333;Q5HY54	Filamin-A	FLNA
16.1	0.0571627	0.255285	P21397	Amine oxidase [flavin-containing] A	MAOA
47.5	0.723351	-1.63373	P21399	Cytoplasmic aconitate hydratase	ACO1
52.6	1.70002	0.479661	P21589	5-nucleotidase	NT5E
91.2	0.453839	0.54365	P21796;C9JI87	Voltage-dependent anion-selective channel protein 1	VDAC1
56.8	0.47002	0.441199	P21912;A0A087WWT1;A0A087WXX8	Succinate dehydrogenase [ubiquinone] iron-sulfur subunit, mitochondrial	SDHB
21.7	0.266953	0.26164	P21953	2-oxoisovalerate dehydrogenase subunit beta, mitochondrial	BCKDHB
77.5	0.282667	0.213197	P21964;E7EMS6;E7EUU8	Catechol O-methyltransferase	COMT
59.5	0.0592045	-0.0687861	P21980	Protein-glutamine gamma-glutamyltransferase 2	TGM2
29.1	0.184131	0.178348	P22033	Methylmalonyl-CoA mutase, mitochondrial	MUT
27.4	0.642012	-0.358699	P22059	Oxysterol-binding protein 1	OSBP
64.2	0.282444	0.133932	P22087;M0QXL5;M0R299	rRNA 2-O-methyltransferase fibrillarin	FBL
55.1	0.429747	-0.710603	P22102	Trifunctional purine biosynthetic protein adenosine-3;Phosphoribosylamine--glycine ligase;Phosphoribosylformylglycinamidine cyclo-ligase;Phosphoribosylglycinamide formyltransferase	GART
68.2	0.628817	-1.5372	P22234;E9PBS1;D6RF62	Multifunctional protein ADE2;Phosphoribosylaminoimidazole-succinocarboxamide synthase;Phosphoribosylaminoimidazole carboxylase	PAICS
36.6	0.820181	-0.568852	P22307;H0YF61	Non-specific lipid-transfer protein	SCP2
66.2	0.134563	-0.096415	P22314	Ubiquitin-like modifier-activating enzyme 1	UBA1
44.8	0.46313	0.436899	P22570;J3QQX3;A0A0C4DFN8;A0A0A0MSZ4;A0A0A0MT64;A0A0A0MTN9;A0A0A0MTR6;A0A0C4DGN7	NADPH:adrenodoxin oxidoreductase, mitochondrial	FDXR
75.9	0.207318	-0.118099	P22626;A0A087WUI2	Heterogeneous nuclear ribonucleoproteins A2/B1	HNRNPA2B1
17.8	0.0867526	0.190841	P22692	Insulin-like growth factor-binding protein 4	IGFBP4
56.7	0.477882	0.348335	P22695;H3BRG4;H3BSJ9;H3BP04	Cytochrome b-c1 complex subunit 2, mitochondrial	UQCRC2
57.9	0.521277	0.422541	P22830;K7ELX4	Ferrochelatase, mitochondrial	FECH
64.5	0.315386	-0.41652	P23193	Transcription elongation factor A protein 1	TCEA1
23.5	0.291553	0.51854	P23229	Integrin alpha-6;Integrin alpha-6 heavy chain;Integrin alpha-6 light chain;Processed integrin alpha-6	ITGA6
62.9	0.107706	0.0385251	P23246	Splicing factor, proline- and glutamine-rich	SFPQ
44.8	0.323196	-0.69485	P23258;Q9NRH3;K7EKE5;K7EIS0	Tubulin gamma-1 chain;Tubulin gamma-2 chain;Tubulin gamma chain	TUBG1;TUBG2
70.8	0.372332	0.175877	P23284	Peptidyl-prolyl cis-trans isomerase B	PPIB
41.8	0.397946	0.336125	P23368	NAD-dependent malic enzyme, mitochondrial	ME2
46.9	0.983117	3.19981	P23378	Glycine dehydrogenase (decarboxylating), mitochondrial	GLDC
70.3	0.103008	-0.108338	P23381	Tryptophan--tRNA ligase, cytoplasmic;T1-TrpRS;T2-TrpRS	WARS
90.9	0.80542	-0.506699	P23396;E9PL09;E9PPU1;F2Z2S8;H0YCJ7;H0YEU2	40S ribosomal protein S3	RPS3
27.2	0.931092	-0.3987	P23434	Glycine cleavage system H protein, mitochondrial	GCSH
13.7	0.380887	-0.267679	P23458	Tyrosine-protein kinase JAK1	JAK1
26.8	0.196995	0.251888	P23497;E9PHV6;C9JBL0	Nuclear autoantigen Sp-100	SP100
51.4	0.00713381	0.00848484	P23526	Adenosylhomocysteinase	AHCY
83.3	0.282751	-0.326407	P23527	Histone H2B type 1-O	HIST1H2BO
93.4	0.390993	-0.244364	P23528;E9PP50;G3V1A4;E9PK25;E9PQB7;E9PS23;E9PLJ3	Cofilin-1	CFL1
29.9	0.174137	0.157511	P23634	Plasma membrane calcium-transporting ATPase 4	ATP2B4
21.4	0.289562	0.299896	P23743;G3V4E1	Diacylglycerol kinase alpha;Diacylglycerol kinase	DGKA
36.9	0.276907	0.336515	P23786;A0A1B0GVF3;A0A1B0GV75;A0A1B0GTB8;A0A1B0GWC0	Carnitine O-palmitoyltransferase 2, mitochondrial	CPT2
56.6	0.0696246	-0.0674243	P23919;H7C312	Thymidylate kinase	DTYMK
28.2	0.531778	-1.40559	P23921;E9PL69	Ribonucleoside-diphosphate reductase large subunit	RRM1
19.7	0.143277	-0.127722	P24385;F5H437	G1/S-specific cyclin-D1	CCND1
68.9	0.109916	0.0698466	P24534	Elongation factor 1-beta	EEF1B2
49.6	0.31039	0.36572	P24539;Q5QNZ2	ATP synthase F(0) complex subunit B1, mitochondrial	ATP5F1
49.4	0.985251	-0.626116	P24666;G5E9R5	Low molecular weight phosphotyrosine protein phosphatase	ACP1
74.5	0.225286	0.164527	P24752	Acetyl-CoA acetyltransferase, mitochondrial	ACAT1
20.7	0.447248	0.888643	P24821;J3QSU6;E9PC84;F5H7V9	Tenascin	TNC
66.3	0.520078	-1.11984	P24844	Myosin regulatory light polypeptide 9	MYL9
28.8	0.0995755	0.0499458	P24928;A0A087WWE2	DNA-directed RNA polymerase II subunit RPB1;DNA-directed RNA polymerase	POLR2A
44.7	0.321292	-1.49505	P25205;J3KQ69	DNA replication licensing factor MCM3	MCM3
51.5	0.0628798	-0.0390549	P25325;B1AH49	3-mercaptopyruvate sulfurtransferase;Sulfurtransferase	MPST
84.1	0.0397793	0.0330338	P25398	40S ribosomal protein S12	RPS12
33.8	0.046459	-0.0432916	P25685;M0R080	DnaJ homolog subfamily B member 1	DNAJB1
71.1	0.503008	0.524514	P25705	ATP synthase subunit alpha, mitochondrial	ATP5A1
76.4	0.0734441	-0.0559983	P25786;F5GX11;B4DEV8	Proteasome subunit alpha type-1;Proteasome subunit alpha type	PSMA1
70.6	0.0200133	0.0120835	P25788;G3V4X5	Proteasome subunit alpha type-3	PSMA3
81.6	1.30343	-0.558377	P25789;H0YMZ1;H0YN18;H0YL69;H0YMA1;H0YMI6;H0YKT8	Proteasome subunit alpha type-4;Proteasome subunit alpha type;Proteasome subunit beta type	PSMA4
26.7	0.42224	0.977326	P25942;A0A087X1D0;H0YE23	Tumor necrosis factor receptor superfamily member 5	CD40
27.2	0.0127067	-0.00887918	P26006	Integrin alpha-3;Integrin alpha-3 heavy chain;Integrin alpha-3 light chain	ITGA3
26.9	0.190941	0.712141	P26012	Integrin beta-8	ITGB8
79.7	0.063735	-0.0716472	P26038	Moesin	MSN
67.1	1.76236	-0.528016	P26196	Probable ATP-dependent RNA helicase DDX6	DDX6
20.8	0.639616	-1.61769	P26358	DNA (cytosine-5)-methyltransferase 1	DNMT1
33.7	0.324631	-0.180599	P26368;K7ENG2	Splicing factor U2AF 65 kDa subunit	U2AF2
66.8	0.350588	-0.2366	P26373;J3QSB4	60S ribosomal protein L13	RPL13
45.9	0.583331	-1.84563	P26583;D6R9A6	High mobility group protein B2	HMGB2
71.8	0.320502	-0.251344	P26599;A0A0U1RRM4;A6NLN1	Polypyrimidine tract-binding protein 1	PTBP1
62.7	0.33694	-0.434781	P26639	Threonine--tRNA ligase, cytoplasmic	TARS
54.5	0.821042	0.19404	P26640;A0A140T936	Valine--tRNA ligase	VARS
65.4	0.978003	-0.45982	P26641	Elongation factor 1-gamma	EEF1G
70.4	0.0165301	0.0215206	P26885;F5H0N4	Peptidyl-prolyl cis-trans isomerase FKBP2;Peptidyl-prolyl cis-trans isomerase	FKBP2
36.8	1.21717	-1.36819	P27105	Erythrocyte band 7 integral membrane protein	STOM
67.7	0.17936	0.262981	P27144;D3DQ64	Adenylate kinase 4, mitochondrial	AK4
73.5	0.519526	-0.443592	P27348;E9PG15	14-3-3 protein theta	YWHAQ
36.9	0.234625	-0.431589	P27361;E9PQW4;E9PJF0;E9PBK7;B3KR49	Mitogen-activated protein kinase 3;Mitogen-activated protein kinase	MAPK3
60.3	0.335249	-0.363225	P27635;X1WI28	60S ribosomal protein L10	RPL10
9.4	0.00614691	0.0292311	P27658	Collagen alpha-1(VIII) chain;Vastatin	COL8A1
43.2	0.532998	-0.428807	P27694	Replication protein A 70 kDa DNA-binding subunit;Replication protein A 70 kDa DNA-binding subunit, N-terminally processed	RPA1
70.4	0.0115924	-0.0137019	P27695;G3V3M6;G3V3C7;G3V5M0;G3V359	DNA-(apurinic or apyrimidinic site) lyase;DNA-(apurinic or apyrimidinic site) lyase, mitochondrial	APEX1
75.3	0.0705589	0.176317	P27797;K7EJB9	Calreticulin	CALR
49.7	0.233092	0.217649	P27824;D6RGY2	Calnexin	CANX
46.4	0.492003	-0.512142	X5D2R7;P28062;Q5JNW7;A0A140T998	Proteasome subunit beta type;Proteasome subunit beta type-8	PSM8;PSMB8
58.9	0.372751	-0.172109	P28066	Proteasome subunit alpha type-5	PSMA5
42.8	0.819241	0.253161	P28070	Proteasome subunit beta type-4	PSMB4
43.1	0.361641	0.277679	P28072;A0A087X2I4	Proteasome subunit beta type-6;Proteasome subunit beta type	PSMB6
68.4	0.672427	0.268729	P28074	Proteasome subunit beta type-5	PSMB5
28.7	0.0391561	-0.0436187	P28288	ATP-binding cassette sub-family D member 3	ABCD3
61.5	0.745274	0.465732	P28331;B4DJ81	NADH-ubiquinone oxidoreductase 75 kDa subunit, mitochondrial	NDUFS1
52.5	0.315905	-0.302447	P28482	Mitogen-activated protein kinase 1	MAPK1
20.7	0.198768	0.425536	P28799;K7EQ05	Granulins;Acrogranin;Paragranulin;Granulin-1;Granulin-2;Granulin-3;Granulin-4;Granulin-5;Granulin-6;Granulin-7	GRN
61.3	0.175494	-0.102596	P28838	Cytosol aminopeptidase	LAP3
55.1	0.252269	-0.80547	P29034;R4GN49	Protein S100-A2	S100A2
15.9	0.657095	-0.193223	P29083;E9PER7	General transcription factor IIE subunit 1	GTF2E1
15.1	0.2569	0.235826	P29084	Transcription initiation factor IIE subunit beta	GTF2E2
51.6	0.651699	-0.488924	P29144	Tripeptidyl-peptidase 2	TPP2
35.7	0.0300347	0.0399451	P29218;H0YBL1;E5RIP7	Inositol monophosphatase 1	IMPA1
42.7	0.189655	-0.594135	P29279	Connective tissue growth factor	CTGF
37.1	0.111109	0.206636	P29317	Ephrin type-A receptor 2	EPHA2
16.6	0.133605	-0.206903	P29353;X6R6D0;Q5T188	SHC-transforming protein 1	SHC1
79.8	0.436545	-0.514976	P29401;A0A0B4J1R6	Transketolase	TKT
60	0.329499	0.580192	P29590	Protein PML	PML
52.1	0.969201	-1.08107	P29966	Myristoylated alanine-rich C-kinase substrate	MARCKS
38.7	0.185399	-0.261686	P29992;K7EL62	Guanine nucleotide-binding protein subunit alpha-11	GNA11
37.7	0.732637	0.959442	P30038	Delta-1-pyrroline-5-carboxylate dehydrogenase, mitochondrial	ALDH4A1
58.2	0.0854874	-0.100631	P30040;F8VY02	Endoplasmic reticulum resident protein 29	ERP29
84.8	0.707216	-0.44967	P30041	Peroxiredoxin-6	PRDX6
67.5	0.703614	-1.15239	P30043;M0R192	Flavin reductase (NADPH)	BLVRB
58.4	0.605053	0.725911	P30044	Peroxiredoxin-5, mitochondrial	PRDX5
56.8	0.371128	-0.520707	P30046;B5MC82;A6NHG4;J3KQ18	D-dopachrome decarboxylase;D-dopachrome decarboxylase-like protein	DDT;DDTL
60.5	0.223484	0.189644	P30048	Thioredoxin-dependent peroxide reductase, mitochondrial	PRDX3
15.5	0.153093	0.263736	P30049	ATP synthase subunit delta, mitochondrial	ATP5D
74.5	0.399882	-0.272393	P30050	60S ribosomal protein L12	RPL12
76.2	0.420121	0.677328	P30084	Enoyl-CoA hydratase, mitochondrial	ECHS1
73.5	0.00155026	-0.00136757	P30085;Q5T0D2	UMP-CMP kinase	CMPK1
85.6	0.0139779	-0.0134406	P30086	Phosphatidylethanolamine-binding protein 1;Hippocampal cholinergic neurostimulating peptide	PEBP1
78.6	1.16418	0.348842	P30101	Protein disulfide-isomerase A3	PDIA3
59.8	0.873784	-0.570606	P30153;B3KQV6;C9J9C1	Serine/threonine-protein phosphatase 2A 65 kDa regulatory subunit A alpha isoform	PPP2R1A
66.2	0.0361973	0.0542612	P30405	Peptidyl-prolyl cis-trans isomerase F, mitochondrial	PPIF
35.7	0.64663	-0.674172	P30419	Glycylpeptide N-tetradecanoyltransferase 1	NMT1
54.1	0.179843	-0.526027	P30480;P30462	HLA class I histocompatibility antigen, B-42 alpha chain;HLA class I histocompatibility antigen, B-14 alpha chain	HLA-B
51.9	0.468454	0.478739	P30501	HLA class I histocompatibility antigen, Cw-2 alpha chain	HLA-C
57	0.639325	0.374565	P30519;A0A087WT44;I3L159;I3L1F5;I3L4P8;A0A1B0GXH0;I3L463;I3L276	Heme oxygenase 2	HMOX2
44.1	0.450767	-0.889194	P30520	Adenylosuccinate synthetase isozyme 2	ADSS
14.9	0.333575	-0.361768	P30530;M0R0W6	Tyrosine-protein kinase receptor UFO;Receptor protein-tyrosine kinase	AXL
38.9	0.247592	0.349366	P30533	Alpha-2-macroglobulin receptor-associated protein	LRPAP1
30.6	0.0360627	0.0494246	P30622;J3KP58;F5H0N7;F5H6A0	CAP-Gly domain-containing linker protein 1	CLIP1
50.1	0.943407	0.727576	P30740	Leukocyte elastase inhibitor	SERPINB1
72.3	0.00525658	-0.00760698	P30837	Aldehyde dehydrogenase X, mitochondrial	ALDH1B1
55.7	0.581488	0.355726	P31040;D6RFM5;A0A087X1I3	Succinate dehydrogenase [ubiquinone] flavoprotein subunit, mitochondrial	SDHA
62.4	0.184468	-0.223139	P31150	Rab GDP dissociation inhibitor alpha	GDI1
60.8	0.299892	-0.344304	P31153	S-adenosylmethionine synthase isoform type-2	MAT2A
25.3	0.155478	0.0991244	P31431	Syndecan-4	SDC4
57.4	0.0863665	-0.0749178	P31689	DnaJ homolog subfamily A member 1	DNAJA1
26.9	0.451484	-0.396694	P31749	RAC-alpha serine/threonine-protein kinase	AKT1
61.2	0.731279	0.635958	P31930	Cytochrome b-c1 complex subunit 1, mitochondrial	UQCRC1
54.8	0.436374	0.415506	P31937;H7BZL2	3-hydroxyisobutyrate dehydrogenase, mitochondrial	HIBADH
84.6	0.160777	-0.278923	P31939	Bifunctional purine biosynthesis protein PURH;Phosphoribosylaminoimidazolecarboxamide formyltransferase;IMP cyclohydrolase	ATIC
62.1	0.543476	-0.389661	P31942	Heterogeneous nuclear ribonucleoprotein H3	HNRNPH3
89.8	0.414257	0.230859	P31946	14-3-3 protein beta/alpha;14-3-3 protein beta/alpha, N-terminally processed	YWHAB
59.3	0.486338	1.31524	P31947	14-3-3 protein sigma	SFN
78.5	0.688966	-0.461638	P31948	Stress-induced-phosphoprotein 1	STIP1
86.7	1.53455	0.39863	P31949	Protein S100-A11;Protein S100-A11, N-terminally processed	S100A11
35.4	0.210077	0.65425	P32004	Neural cell adhesion molecule L1	L1CAM
74.2	1.09644	0.388374	P32119;A6NIW5	Peroxiredoxin-2	PRDX2
42.5	0.229145	0.721658	P32320	Cytidine deaminase	CDA
74.2	0.695859	-0.821654	P32321;D6RBJ9	Deoxycytidylate deaminase	DCTD
63.9	0.0803475	0.0946712	P32322;E2QRB3;J3KQ22;J3QL24;J3QKT4	Pyrroline-5-carboxylate reductase 1, mitochondrial;Pyrroline-5-carboxylate reductase	PYCR1
24	0.51702	-0.763388	P32455	Interferon-induced guanylate-binding protein 1	GBP1
67.2	0.00660572	0.00633192	P32969;D6RAN4;E7ESE0;H0Y9V9	60S ribosomal protein L9	RPL9
35.2	0.144419	-0.211904	P32970	CD70 antigen	CD70
43.7	0.0146603	0.0211911	P33121;E7EPM6;B7Z3Z9;D6RER0	Long-chain-fatty-acid--CoA ligase 1	ACSL1
63	0.0123429	0.00759983	P33176	Kinesin-1 heavy chain	KIF5B
49.9	0.487854	0.206491	P33240;E7EWR4;E9PID8	Cleavage stimulation factor subunit 2	CSTF2
56	0.384707	-0.530511	P33316;H0YNW5;A0A0C4DGL3;H0YKC5;H0YKI0	Deoxyuridine 5-triphosphate nucleotidohydrolase, mitochondrial	DUT
12.6	0.622579	0.952211	P33897	ATP-binding cassette sub-family D member 1	ABCD1
42.3	0.582412	-2.26653	P33991	DNA replication licensing factor MCM4	MCM4
48.4	0.493044	-1.64034	P33992;B1AHB1	DNA replication licensing factor MCM5;DNA helicase	MCM5
54.4	0.463977	-1.7663	P33993	DNA replication licensing factor MCM7	MCM7
42.3	0.490936	1.82267	P34059	N-acetylgalactosamine-6-sulfatase	GALNS
33.7	0.726147	-2.01214	P34896	Serine hydroxymethyltransferase, cytosolic	SHMT1
79.6	0.0527563	0.0188498	P34897;H0YIZ0	Serine hydroxymethyltransferase, mitochondrial;Serine hydroxymethyltransferase	SHMT2
73.1	0.548982	-0.369998	P34932;A0A087WYC1;A0A087WTS8	Heat shock 70 kDa protein 4	HSPA4
35.5	0.563769	-0.967854	P34949;H3BPB8;H3BMZ9;H3BPP3;H3BP57;H3BUZ9;F5GX71;H3BT48;H3BPM5;H3BNY8;H3BPU7;H3BN01;H3BQX0;H3BT46	Mannose-6-phosphate isomerase	MPI
9.3	1.28225	1.31953	P35052;H7C024;H7C410	Glypican-1;Secreted glypican-1	GPC1
67.8	0.304716	0.198617	P35221;G3XAM7	Catenin alpha-1	CTNNA1
55.7	0.50159	0.258487	P35222;B4DGU4	Catenin beta-1	CTNNB1
94.5	0.2593	0.202107	P35232;C9JW96;E9PCW0;C9JZ20;E7ESE2	Prohibitin	PHB
37.3	0.0380569	0.0395923	P35240	Merlin	NF2
60.4	0.394002	-0.424013	P35241	Radixin	RDX
71.1	0.55429	-0.457992	P35244;B5MC59	Replication protein A 14 kDa subunit	RPA3
27	0.0604059	0.101251	P35249;C9JZI1;C9J8M3;C9JTT7;C9JXZ7	Replication factor C subunit 4	RFC4
31.1	0.751619	-1.24878	P35250;A0A087WVY3	Replication factor C subunit 2	RFC2
69.5	0.232522	0.351835	P35268;K7ERI7;K7EMH1;K7ELC4;K7EP65;K7EKS7	60S ribosomal protein L22	RPL22
34	0.417183	-0.253673	P35269;M0QXD6;M0R0R9	General transcription factor IIF subunit 1	GTF2F1
36.4	0.113627	-0.203847	P35270	Sepiapterin reductase	SPR
37.8	0.401842	1.74209	P35475;D6REB5	Alpha-L-iduronidase	IDUA
37.1	2.20389	4.45899	P35555	Fibrillin-1	FBN1
18.7	0.457033	-0.64603	P35573	Glycogen debranching enzyme;4-alpha-glucanotransferase;Amylo-alpha-1,6-glucosidase	AGL
81.2	0.115176	-0.123807	P35579	Myosin-9	MYH9
60.6	0.119033	-0.107291	P35580	Myosin-10	MYH10
69	0.64485	-0.344507	P35606	Coatomer subunit beta	COPB2
18.2	0.402105	-0.262983	P35610;B1APM4	Sterol O-acyltransferase 1	SOAT1
23.5	0.0632064	0.0210905	P35658;A0A0A0MSW3	Nuclear pore complex protein Nup214	NUP214
33.3	1.16416	-0.838841	P35659;B4DFG0	Protein DEK	DEK
67.9	0.70244	0.730089	P35754	Glutaredoxin-1	GLRX
30.6	0.777591	-0.781191	P35813;E9PKB5	Protein phosphatase 1A	PPM1A
36.9	0.630918	0.713705	P35914	Hydroxymethylglutaryl-CoA lyase, mitochondrial	HMGCL
79.2	0.372291	0.146899	P35998	26S protease regulatory subunit 7	PSMC2
29.3	0.218444	-0.259366	P36404;V9GYD0	ADP-ribosylation factor-like protein 2	ARL2;ARL2-SNX15
35.7	0.406134	-0.566231	P36405	ADP-ribosylation factor-like protein 3	ARL3
56	0.215682	-0.204349	P36507;G5E9C7	Dual specificity mitogen-activated protein kinase kinase 2	MAP2K2
42.3	0.438353	0.400835	P36542	ATP synthase subunit gamma, mitochondrial	ATP5C1
76.1	0.785385	0.766048	P36543;C9J8H1	V-type proton ATPase subunit E 1	ATP6V1E1
50.2	0.989141	0.460201	P36551	Oxygen-dependent coproporphyrinogen-III oxidase, mitochondrial	CPOX
62.8	0.0190335	-0.0187602	P36578;H3BM89	60S ribosomal protein L4	RPL4
58.7	0.462425	-0.851906	P36871	Phosphoglucomutase-1	PGM1
50.5	0.318135	-0.124338	P36873;F8VYE8;F8W0W8;F8VR82;A0A087WYY5	Serine/threonine-protein phosphatase PP1-gamma catalytic subunit;Serine/threonine-protein phosphatase	PPP1CC
20.4	0.107032	0.150605	P36915;A0A140T8Y2	Guanine nucleotide-binding protein-like 1	GNL1
64.8	1.03102	-1.52988	P36954;K7EKS1	DNA-directed RNA polymerase II subunit RPB9	POLR2I
49.2	0.871932	0.963963	P36957;Q86SW4	Dihydrolipoyllysine-residue succinyltransferase component of 2-oxoglutarate dehydrogenase complex, mitochondrial	DLST
68.4	0.262633	0.216128	P37108;H0YLA2	Signal recognition particle 14 kDa protein	SRP14
6.3	0.494935	0.563588	P37173	TGF-beta receptor type-2	TGFBR2
24.5	0.774478	-1.33605	P37198;M0QXN5	Nuclear pore glycoprotein p62	NUP62
40.4	1.21656	-1.43779	P37235;E9PC71;P84074	Hippocalcin-like protein 1;Neuron-specific calcium-binding protein hippocalcin	HPCAL1;HPCA
25.4	0.135226	0.295942	P37268;E9PNM1;E9PJG4	Squalene synthase	FDFT1
97	0.383306	-0.199449	P37802;X6RJP6	Transgelin-2	TAGLN2
62.3	0.118936	-0.146021	P37837;F2Z393	Transaldolase	TALDO1
67.5	0.646554	0.611754	P38117	Electron transfer flavoprotein subunit beta	ETFB
67.5	0.105699	0.0314641	P38159;H3BT71;H0Y6E7;H3BUY5	RNA-binding motif protein, X chromosome;RNA-binding motif protein, X chromosome, N-terminally processed	RBMX
8	0.0874664	0.14278	P38435	Vitamin K-dependent gamma-carboxylase	GGCX
78.4	0.575518	0.492755	P38606	V-type proton ATPase catalytic subunit A	ATP6V1A
69.5	0.181121	0.113251	P38646	Stress-70 protein, mitochondrial	HSPA9
60.3	0.540872	-0.294973	P38919	Eukaryotic initiation factor 4A-III;Eukaryotic initiation factor 4A-III, N-terminally processed	EIF4A3
74.5	0.342608	-0.285213	P39019;A0A075B6E2	40S ribosomal protein S19	RPS19
62.5	0.250948	-0.134284	P39023;G5E9G0;H7C422;B5MCW2	60S ribosomal protein L3	RPL3
19.7	0.145162	0.318036	P39060;H7BXV5	Collagen alpha-1(XVIII) chain;Endostatin	COL18A1
55	0.11065	-0.134229	P39687;H0YN26	Acidic leucine-rich nuclear phosphoprotein 32 family member A	ANP32A
50.5	0.540559	-1.18334	P39748	Flap endonuclease 1	FEN1
8.6	1.41711	2.38676	P39880	Homeobox protein cut-like 1	CUX1
67.5	0.208261	-0.271531	P40121;E7ENU9	Macrophage-capping protein	CAPG
23.3	1.02323	-0.818883	P40123;A0A087X0J3;A0A087WZ15;E9PDI2;B7Z385	Adenylyl cyclase-associated protein 2;Adenylyl cyclase-associated protein	CAP2
52.2	0.163556	-0.183415	P40222	Alpha-taxilin	TXLNA
72.7	0.358569	-0.258278	P40227	T-complex protein 1 subunit zeta	CCT6A
75	0.304661	-0.853204	P40261	Nicotinamide N-methyltransferase	NNMT
32.2	0.0754887	0.183461	P40306;J3QQN1	Proteasome subunit beta type-10	PSMB10
70.4	0.137235	-0.101617	P40429;M0QYS1	60S ribosomal protein L13a	RPL13A
63	0.250996	-0.299759	P40616;B4DZG7;F8VYN9	ADP-ribosylation factor-like protein 1	ARL1
32.9	1.07108	-0.798075	P40763;G8JLH9	Signal transducer and activator of transcription 3;Signal transducer and activator of transcription	STAT3
4.6	0.118475	-0.116465	P40818	Ubiquitin carboxyl-terminal hydrolase 8	USP8
62.9	0.519193	-0.59912	P40925;B9A041;B8ZZ51;C9JF79	Malate dehydrogenase, cytoplasmic;Malate dehydrogenase	MDH1
77.8	0.970271	0.669986	P40926;G3XAL0	Malate dehydrogenase, mitochondrial;Malate dehydrogenase	MDH2
40.9	0.480221	-0.862653	P40937	Replication factor C subunit 5	RFC5
31.7	0.334066	-0.761186	P40938	Replication factor C subunit 3	RFC3
76.1	0.646289	0.734576	P40939	Trifunctional enzyme subunit alpha, mitochondrial;Long-chain enoyl-CoA hydratase;Long chain 3-hydroxyacyl-CoA dehydrogenase	HADHA
59.5	0.79178	-0.443216	P41091;Q2VIR3;F8W810	Eukaryotic translation initiation factor 2 subunit 3;Putative eukaryotic translation initiation factor 2 subunit 3-like protein	EIF2S3;EIF2S3L
26.4	0.332697	-0.232584	P41214	Eukaryotic translation initiation factor 2D	EIF2D
66.7	0.10125	0.108998	P41223;C9JNV2;C9JCD9	Protein BUD31 homolog	BUD31
54.5	0.512752	-0.91591	P41227;F8W808;A8MWP7	N-alpha-acetyltransferase 10	NAA10
33.2	1.16661	-0.988711	P41236;E7EMN6;G1AUC5;Q6NXS1;E7EUI7	Protein phosphatase inhibitor 2;Protein phosphatase inhibitor 2-like protein 3	PPP1R2;PPP1R2P3
36	0.655581	-1.27432	P41240	Tyrosine-protein kinase CSK	CSK
61.7	0.689857	0.407797	P41250	Glycine--tRNA ligase	GARS
47.1	0.359544	-0.299002	P41252;A0A0A0MSX9	Isoleucine--tRNA ligase, cytoplasmic	IARS
32	0.751781	-0.31349	P41743	Protein kinase C iota type	PRKCI
45.2	0.360348	-0.454202	P42025	Beta-centractin	ACTR1B
29.8	1.26465	1.75244	P42126;Q96DC0;H3BS70	Enoyl-CoA delta isomerase 1, mitochondrial	ECI1;DCI
50.9	0.551191	-0.569269	P42166	Lamina-associated polypeptide 2, isoform alpha;Thymopoietin;Thymopentin	TMPO
49.3	0.0885622	-0.116035	P42167;G5E972	Lamina-associated polypeptide 2, isoforms beta/gamma;Thymopoietin;Thymopentin	TMPO
62.7	0.223044	-0.347811	P42224;J3KPM9	Signal transducer and activator of transcription 1-alpha/beta;Signal transducer and activator of transcription	STAT1
20	0.462199	-0.389326	P42226	Signal transducer and activator of transcription 6	STAT6
40.6	1.01678	-0.936265	P42285	Superkiller viralicidic activity 2-like 2	SKIV2L2
9.7	0.054797	-0.0291853	P42345	Serine/threonine-protein kinase mTOR	MTOR
5.1	0.947331	-0.395665	P42356	Phosphatidylinositol 4-kinase alpha	PI4KA
11.9	1.39236	0.630966	P42566;B1AUU8	Epidermal growth factor receptor substrate 15	EPS15
56.3	0.214616	0.262731	P42574;C9JXR7;A8MVM1	Caspase-3;Caspase-3 subunit p17;Caspase-3 subunit p12	CASP3
41.7	1.42692	-0.949564	P42677;Q5T4L4	40S ribosomal protein S27	RPS27
33	0.296614	0.167758	P42696;A2A2V2	RNA-binding protein 34	RBM34
70.7	0.133643	0.082233	P42704	Leucine-rich PPR motif-containing protein, mitochondrial	LRPPRC
74.3	0.269339	0.482464	P42765;A0A0B4J2A4;K7EME0	3-ketoacyl-CoA thiolase, mitochondrial	ACAA2
46.3	0.330085	0.364665	P42766;F2Z388	60S ribosomal protein L35	RPL35
26.2	0.133617	-0.329794	P42785;E9PQB5;E9PL85;E9PQN3;E9PKN6;E9PIG4	Lysosomal Pro-X carboxypeptidase	PRCP
46.5	0.721314	2.00728	P42830	C-X-C motif chemokine 5;ENA-78(8-78);ENA-78(9-78)	CXCL5
6.4	1.7556	-1.6247	P42858	Huntingtin	HTT
52.4	0.647876	-0.480585	P43034	Platelet-activating factor acetylhydrolase IB subunit alpha	PAFAH1B1
39.6	0.633829	0.779042	P43121	Cell surface glycoprotein MUC18	MCAM
31	0.135787	0.377314	P43155	Carnitine O-acetyltransferase	CRAT
32.1	0.425018	-0.600478	P43246;E9PHA6	DNA mismatch repair protein Msh2	MSH2
46.2	0.255678	0.193498	P43304	Glycerol-3-phosphate dehydrogenase, mitochondrial	GPD2
21	0.16537	0.195979	P43307;C9J3L8;C9J5W0;E9PAL7;C9IZQ1	Translocon-associated protein subunit alpha	SSR1
65.2	0.516862	-0.860822	P43487;F6WQW2;C9JXG8;C9JJ34;C9JGV6	Ran-specific GTPase-activating protein	RANBP1
62.1	0.291661	-0.461997	P43490;A0A0C4DFS8	Nicotinamide phosphoribosyltransferase	NAMPT
74.6	0.59297	0.188571	P43686	26S protease regulatory subunit 6B	PSMC4
46.8	0.565836	0.31904	P43897;C9JT21	Elongation factor Ts, mitochondrial;Elongation factor Ts	TSFM
9.9	0.614173	-1.23868	P45877	Peptidyl-prolyl cis-trans isomerase C	PPIC
44.9	0.449968	0.478304	P45954	Short/branched chain specific acyl-CoA dehydrogenase, mitochondrial	ACADSB
60.2	0.898273	-0.737384	P45973	Chromobox protein homolog 5	CBX5
42.5	0.000197931	0.000194073	P45974	Ubiquitin carboxyl-terminal hydrolase 5	USP5
16.9	0.655432	-1.96811	P46013	Antigen KI-67	MKI67
59.3	0.134299	-0.120124	P46060	Ran GTPase-activating protein 1	RANGAP1
57.9	0.401836	0.183385	P46063	ATP-dependent DNA helicase Q1	RECQL
40.9	0.0809115	-0.0666432	P46087	Probable 28S rRNA (cytosine(4447)-C(5))-methyltransferase	NOP2
6.7	0.331515	-0.129523	P46100;A0A096LNW1	Transcriptional regulator ATRX	ATRX
46.4	0.0179544	-0.0199451	P46108	Adapter molecule crk	CRK
41.6	0.915148	-1.20216	P46109	Crk-like protein	CRKL
25.1	0.308827	0.236512	P46734	Dual specificity mitogen-activated protein kinase kinase 3	MAP2K3
39.9	0.0299093	0.0342822	P46776;E9PLL6;E9PJD9	60S ribosomal protein L27a	RPL27A
60.3	0.364806	-0.165309	P46777	60S ribosomal protein L5	RPL5
57.5	0.144355	0.136767	P46778;M0R181;G3V1B3	60S ribosomal protein L21	RPL21
70.8	0.36321	0.261592	P46779;H0YKD8;H0YMF4;H0YLP6	60S ribosomal protein L28	RPL28
75.8	1.17057	-0.887434	P46783;F6U211	40S ribosomal protein S10	RPS10
45.1	0.15247	0.233319	P46821	Microtubule-associated protein 1B;MAP1B heavy chain;MAP1 light chain LC1	MAP1B
33.2	0.947051	-1.20641	P46926;D6RAY7;D6R9P4;D6R917;D6RB13;D6RFF8	Glucosamine-6-phosphate isomerase 1;Glucosamine-6-phosphate isomerase	GNPDA1
46.8	0.393784	-0.274563	P46937;H0YCI3	Transcriptional coactivator YAP1	YAP1
21.4	0.194776	0.14783	P46939	Utrophin	UTRN
61.3	0.00811742	0.00410128	P46940;H0YLE8;A0A0J9YXZ5	Ras GTPase-activating-like protein IQGAP1	IQGAP1
15.1	0.706831	1.37329	P46976;G5E9W8;C9JQ42	Glycogenin-1	GYG1
18.4	0.238349	-0.390659	P46977	Dolichyl-diphosphooligosaccharide--protein glycosyltransferase subunit STT3A	STT3A
82.5	0.15683	0.0991673	P47755;F8W9N7;A0A0D9SET8	F-actin-capping protein subunit alpha-2	CAPZA2
56.2	0.532908	-0.303977	P47813;X6RAC9	Eukaryotic translation initiation factor 1A, X-chromosomal	EIF1AX
74.8	0.259473	0.918769	P47895;H0Y2X5	Aldehyde dehydrogenase family 1 member A3	ALDH1A3
68.9	1.69841	-0.520954	P47897;B4DDN1	Glutamine--tRNA ligase	QARS
23.3	0.051194	0.0696959	P47914	60S ribosomal protein L29	RPL29
40.1	0.979036	0.619194	P47985;P0C7P4	Cytochrome b-c1 complex subunit Rieske, mitochondrial;Cytochrome b-c1 complex subunit 11;Putative cytochrome b-c1 complex subunit Rieske-like protein 1	UQCRFS1;UQCRFS1P1
75.1	0.377249	0.355787	P48047;H7C0C1	ATP synthase subunit O, mitochondrial	ATP5O
63.7	0.774711	-0.486469	P48059;A0A0M3HER1	LIM and senescent cell antigen-like-containing domain protein 1	LIMS1
27.3	0.677248	-0.858968	P48147	Prolyl endopeptidase	PREP
24.5	0.694891	-1.02729	P48163	NADP-dependent malic enzyme	ME1
34.5	0.03609	-0.110435	P48307;H7C4A3	Tissue factor pathway inhibitor 2	TFPI2
63.8	0.941832	-0.461382	P48444;B0YIW6	Coatomer subunit delta	ARCN1
42.3	0.0978912	-0.122507	P48449;A0A0G2JQD0	Lanosterol synthase	LSS
26.3	0.405381	-0.599044	P48507	Glutamate--cysteine ligase regulatory subunit	GCLM
58.2	0.475234	-0.410035	R4GMR5;P48556;K7EJR3;K7EJC1	26S proteasome non-ATPase regulatory subunit 8	PSMD8
14.9	0.322937	0.200634	P48634	Protein PRRC2A	PRRC2A
87.4	1.04099	-0.476128	P48643;B7ZAR1;E9PCA1;E7ENZ3	T-complex protein 1 subunit epsilon	CCT5
8.5	0.149202	-0.11076	P48723	Heat shock 70 kDa protein 13	HSPA13
30.3	0.797947	-0.527412	P48729;D6REM4	Casein kinase I isoform alpha	CSNK1A1
62.2	0.0911637	0.0886159	P48735	Isocitrate dehydrogenase [NADP], mitochondrial	IDH2
56.8	1.04536	-1.00236	P48739;A0A0A0MSW4;B3KYB7;B3KYB6	Phosphatidylinositol transfer protein beta isoform	PITPNB
6.2	1.41407	0.84249	P48960	CD97 antigen;CD97 antigen subunit alpha;CD97 antigen subunit beta	CD97
74.4	0.105766	0.114612	P49006	MARCKS-related protein	MARCKSL1
51.2	0.102884	-0.0938449	P49189	4-trimethylaminobutyraldehyde dehydrogenase	ALDH9A1
53.8	0.44173	0.409726	P49207	60S ribosomal protein L34	RPL34
39.2	0.451754	0.47018	P49257	Protein ERGIC-53	LMAN1
46.1	0.401847	-1.09453	P49321	Nuclear autoantigenic sperm protein	NASP
57.9	0.520146	-0.815032	P49327;A0A0U1RQF0	Fatty acid synthase;[Acyl-carrier-protein] S-acetyltransferase;[Acyl-carrier-protein] S-malonyltransferase;3-oxoacyl-[acyl-carrier-protein] synthase;3-oxoacyl-[acyl-carrier-protein] reductase;3-hydroxyacyl-[acyl-carrier-protein] dehydratase;Enoyl-[acyl-carrier-protein] reductase;Oleoyl-[acyl-carrier-protein] hydrolase	FASN
22.5	0.430744	-0.485903	P49366;Q5J8M5;A0A087WZK0;M0R253;M0QX43;B4E3M2	Deoxyhypusine synthase	DHPS
78.2	0.416133	-0.369018	P49368;B4DUR8	T-complex protein 1 subunit gamma	CCT3
42.8	0.0721629	0.118301	P49406;S4R3W9	39S ribosomal protein L19, mitochondrial	MRPL19
78.5	0.742864	0.318012	P49411	Elongation factor Tu, mitochondrial	TUFM
74.4	0.380395	0.198884	P49458	Signal recognition particle 9 kDa protein	SRP9
48	0.402719	-0.709877	P49588	Alanine--tRNA ligase, cytoplasmic	AARS
37.4	0.409111	0.28631	P49590;B4DQ67	Probable histidine--tRNA ligase, mitochondrial	HARS2
38.6	0.332008	-0.379744	Q5T5C7;P49591	Serine--tRNA ligase, cytoplasmic	SARS
12.6	0.0368105	0.0273533	P49593;B5MCT7;A8MX49	Protein phosphatase 1F	PPM1F
12.9	0.243386	0.297039	P49711	Transcriptional repressor CTCF	CTCF
61.5	0.36531	-0.176303	P49720;A0A087WUL2;A0A087WXQ8;A0A087WY10	Proteasome subunit beta type-3	PSMB3
49.3	0.481268	0.167997	P49721;A0A087WVV1	Proteasome subunit beta type-2	PSMB2
48.9	0.533352	-2.21003	P49736;H0Y8E6	DNA replication licensing factor MCM2	MCM2
69.5	0.356478	0.616061	P49748	Very long-chain specific acyl-CoA dehydrogenase, mitochondrial	ACADVL
21.4	0.468313	0.142986	P49750;H0YIQ2;F8VU51	YLP motif-containing protein 1	YLPM1
45.7	1.37415	1.02664	P49755;G3V2K7	Transmembrane emp24 domain-containing protein 10	TMED10
36.9	0.411558	-0.176068	P49756	RNA-binding protein 25	RBM25
24.3	0.090189	-0.0753684	P49757;G3V3R1;G3V3M5;G3V3Z8	Protein numb homolog	NUMB
49.9	0.0562058	0.0944123	P49770;G3V5E5;H0YJJ8	Translation initiation factor eIF-2B subunit beta	EIF2B2
84.1	0.186004	-0.175933	P49773;D6REP8;D6RE99;D6RD60	Histidine triad nucleotide-binding protein 1	HINT1
30.6	0.0129371	0.0078311	P49790	Nuclear pore complex protein Nup153	NUP153
39.7	0.474466	-0.214768	P49792	E3 SUMO-protein ligase RanBP2	RANBP2
18.8	0.146361	-0.0808601	P49840;A8MT37	Glycogen synthase kinase-3 alpha	GSK3A
36.9	0.119839	-0.104405	P49841	Glycogen synthase kinase-3 beta	GSK3B
15.5	1.05282	-0.450428	P49902;Q5JUV4	Cytosolic purine 5-nucleotidase	NT5C2
41.6	0.275452	-0.218625	P49903;Q5T5U6	Selenide, water dikinase 1	SEPHS1
48.2	0.325343	-0.54078	P49915	GMP synthase [glutamine-hydrolyzing]	GMPS
16.1	0.37947	0.477212	P49916;K7ERZ5	DNA ligase 3	LIG3
42.3	0.328781	0.226406	P50148;B1AM21	Guanine nucleotide-binding protein G(q) subunit alpha	GNAQ
47	0.480873	0.374059	P50213;H0YL72	Isocitrate dehydrogenase [NAD] subunit alpha, mitochondrial	IDH3A
33.8	0.103094	-0.116066	P50281	Matrix metalloproteinase-14	MMP14
35.4	0.38396	0.722535	P50336;F5GZT7	Protoporphyrinogen oxidase	PPOX
91	0.314941	-0.346911	P50395	Rab GDP dissociation inhibitor beta	GDI2
60.6	1.02818	0.832204	P50402;Q5HY57	Emerin	EMD
11.9	0.551938	1.4353	P50416	Carnitine O-palmitoyltransferase 1, liver isoform	CPT1A
40.6	0.0635034	0.0874138	P50452;A0A1B0GU38;C9JVA8;H7BXK7	Serpin B8	SERPINB8
34.8	0.775908	-1.09075	P50453	Serpin B9	SERPINB9
65.1	0.303562	0.361434	P50454;E9PPV6;E9PR70;E9PKH2;E9PK86;E9PMI5	Serpin H1	SERPINH1
88.5	0.118008	-0.141359	P50479	PDZ and LIM domain protein 4	PDLIM4
37.4	1.05282	-0.840757	P50502;H7C3I1;Q3KNR6;Q8NFI4	Hsc70-interacting protein;Putative protein FAM10A5	ST13;ST13P5
55.8	0.233758	0.0824056	P50552	Vasodilator-stimulated phosphoprotein	VASP
46.6	0.402265	-0.32674	P50570	Dynamin-2	DNM2
51.3	0.352157	-0.357844	P50579;F8VQZ7;F8VRR3;G3V1U3	Methionine aminopeptidase 2	METAP2
32	0.157158	-0.0896215	P50750	Cyclin-dependent kinase 9	CDK9
18.9	0.285926	-0.262155	P50851	Lipopolysaccharide-responsive and beige-like anchor protein	LRBA
30.1	0.300196	-0.310312	P50897;E9PIA8;E9PMG2	Palmitoyl-protein thioesterase 1	PPT1
54	0.4658	0.418554	P50914;E7EPB3	60S ribosomal protein L14	RPL14
87.4	0.317481	-0.259667	P50990	T-complex protein 1 subunit theta	CCT8
74.2	0.936659	-0.61391	P50991	T-complex protein 1 subunit delta	CCT4
46.5	0.465802	0.220052	P50995	Annexin A11	ANXA11
47	0.530035	-0.192423	P51114;B4DXZ6;E9PFF5;E7EU85	Fragile X mental retardation syndrome-related protein 1	FXR1
26.3	0.214761	0.174279	P51116	Fragile X mental retardation syndrome-related protein 2	FXR2
71.3	0.487956	0.295732	P51148;K7ENY4;K7ERI8;K7ERQ8	Ras-related protein Rab-5C	RAB5C
80.2	0.141494	0.185388	P51149;C9J8S3;C9J592;C9J4V0;C9IZZ0	Ras-related protein Rab-7a	RAB7A
35.8	0.527199	0.667394	P51151	Ras-related protein Rab-9A	RAB9A
47.3	0.00326915	0.00359297	P51153;A0A087WWB9	Ras-related protein Rab-13	RAB13
28.4	0.151723	-0.126811	P51398;V9GYL9;V9GZ03;V9GYJ9	28S ribosomal protein S29, mitochondrial	DAP3
55.1	0.423089	-0.435572	P51452;K7ES89	Dual specificity protein phosphatase 3	DUSP3
12.3	0.0571599	0.0427656	P51531;A0A0U1RQZ9;F6VDE0	Probable global transcription activator SNF2L2	SMARCA2
17.8	0.0886191	-0.0676389	Q9HBD4;P51532;A0A0A0MT49	Transcription activator BRG1	SMARCA4
36.9	0.198469	0.154625	P51553;E9PF84;E7EQB8;G5E9Q7;H7C1W2	Isocitrate dehydrogenase [NAD] subunit gamma, mitochondrial;Isocitrate dehydrogenase [NAD] subunit, mitochondrial	IDH3G
38	0.210506	-0.447508	P51570;K7ERJ9	Galactokinase	GALK1
41.6	0.210174	0.457138	P51571;A6NLM8	Translocon-associated protein subunit delta	SSR4
39	0.258279	0.38373	P51572	B-cell receptor-associated protein 31	BCAP31
24.7	0.224836	0.432096	P51608;A0A087X1U4	Methyl-CpG-binding protein 2	MECP2
19	0.0248163	-0.0142283	P51610	Host cell factor 1;HCF N-terminal chain 1;HCF N-terminal chain 2;HCF N-terminal chain 3;HCF N-terminal chain 4;HCF N-terminal chain 5;HCF N-terminal chain 6;HCF C-terminal chain 1;HCF C-terminal chain 2;HCF C-terminal chain 3;HCF C-terminal chain 4;HCF C-terminal chain 5;HCF C-terminal chain 6	HCFC1
18.4	0.389053	-0.405473	P51648;J3QRD1	Fatty aldehyde dehydrogenase	ALDH3A2
66.2	0.0319244	-0.0330768	P51659;E7EWE5;G5E9S2;E7ET17;E7ER27;E7EPL9	Peroxisomal multifunctional enzyme type 2;(3R)-hydroxyacyl-CoA dehydrogenase;Enoyl-CoA hydratase 2	HSD17B4
53.4	0.810472	-0.297586	P51665;H3BNT7;H3BTM8	26S proteasome non-ATPase regulatory subunit 7	PSMD7
6.2	0.174455	-0.167776	P51790;A0A087WU31;A0A0A0MTB7;E9PE15	H(+)/Cl(-) exchange transporter 3;Chloride channel protein	CLCN3
15.4	0.600054	0.955476	P51798;H0Y2M6	H(+)/Cl(-) exchange transporter 7	CLCN7
31.8	0.0963495	0.221512	P51809	Vesicle-associated membrane protein 7	VAMP7
18.4	0.07291	0.139529	P51812	Ribosomal protein S6 kinase alpha-3	RPS6KA3
72.1	0.492296	-0.305691	P51858	Hepatoma-derived growth factor	HDGF
66.9	0.332107	-0.379079	P51970	NADH dehydrogenase [ubiquinone] 1 alpha subcomplex subunit 8	NDUFA8
70.6	0.113731	-0.0382533	P51991	Heterogeneous nuclear ribonucleoprotein A3	HNRNPA3
58.4	0.378215	-0.255782	P52209;K7EM49;K7EMN2;K7EPF6	6-phosphogluconate dehydrogenase, decarboxylating	PGD
77.3	0.301757	-0.222056	P52272;A0A087X0X3;M0R019	Heterogeneous nuclear ribonucleoprotein M	HNRNPM
48	0.602027	-1.07839	P52292;J3QLL0;J3KS65	Importin subunit alpha-1	KPNA2
30.1	0.365804	-0.441244	P52294;C9JYI4	Importin subunit alpha-5;Importin subunit alpha-5, N-terminally processed	KPNA1
39.7	1.25818	-0.447948	P52298;C9JQX9;B3KSB0	Nuclear cap-binding protein subunit 2	NCBP2
42.2	0.797827	-1.26888	P52306	Rap1 GTPase-GDP dissociation stimulator 1	RAP1GDS1
89.2	0.53642	-0.417524	P52565;J3KTF8;J3QQX2;J3KRY1;J3KRE2	Rho GDP-dissociation inhibitor 1	ARHGDIA
67.7	0.036936	0.0208602	P52597	Heterogeneous nuclear ribonucleoprotein F;Heterogeneous nuclear ribonucleoprotein F, N-terminally processed	HNRNPF
14.5	1.09259	-1.35292	P52630	Signal transducer and activator of transcription 2	STAT2
20.3	0.695055	-1.29071	P52701;A0A087WWJ1	DNA mismatch repair protein Msh6	MSH6
11.5	0.353593	0.640487	P52735	Guanine nucleotide exchange factor VAV2	VAV2
13.3	0.135291	-0.066433	P52756	RNA-binding protein 5	RBM5
58.2	0.416538	-0.466488	P52788;H7C2R7	Spermine synthase	SMS
47.9	0.327307	-0.186323	P52789;E9PB90	Hexokinase-2;Hexokinase	HK2
25.3	0.411263	-0.495525	P52888;K7EP46	Thimet oligopeptidase	THOP1
81.5	0.0377499	-0.016602	P52907	F-actin-capping protein subunit alpha-1	CAPZA1
76	0.0920022	0.192916	P52943;H0YFA4;H0YHD8	Cysteine-rich protein 2	CRIP2
27.8	0.015307	0.0103469	P52948;H7C3P6	Nuclear pore complex protein Nup98-Nup96;Nuclear pore complex protein Nup98;Nuclear pore complex protein Nup96	NUP98
56.4	0.030324	-0.0566192	P53004	Biliverdin reductase A	BLVRA
47.6	0.121286	-0.206152	P53007;B4DP62	Tricarboxylate transport protein, mitochondrial	SLC25A1
9.6	0.744814	-0.689886	P53355	Death-associated protein kinase 1	DAPK1
65.1	0.0293869	-0.018784	P53367	Arfaptin-1	ARFIP1
20.9	0.374189	-0.727174	P53384;I3L531	Cytosolic Fe-S cluster assembly factor NUBP1	NUBP1
64.5	0.590604	-0.814218	P53396	ATP-citrate synthase	ACLY
62.7	0.388786	-0.392577	P53582	Methionine aminopeptidase 1	METAP1
37.9	0.948477	0.716517	P53597	Succinyl-CoA ligase [ADP/GDP-forming] subunit alpha, mitochondrial	SUCLG1
18	1.24096	-1.73022	P53602;H3BP35	Diphosphomevalonate decarboxylase	MVD
55	1.16378	-0.705753	P53618	Coatomer subunit beta	COPB1
63.8	0.626554	-0.354156	P53621	Coatomer subunit alpha;Xenin;Proxenin	COPA
43.8	0.0744966	-0.164864	P53634	Dipeptidyl peptidase 1;Dipeptidyl peptidase 1 exclusion domain chain;Dipeptidyl peptidase 1 heavy chain;Dipeptidyl peptidase 1 light chain	CTSC
38.8	0.63979	0.606213	P53701	Cytochrome c-type heme lyase	HCCS
25	0.354887	-0.259916	P53814;A0A087WVP4;A0A087X1R1	Smoothelin	SMTN
11.2	0.878107	-0.75602	P53985	Monocarboxylate transporter 1	SLC16A1
33.2	0.0172531	0.0112376	P53992;G5EA31	Protein transport protein Sec24C	SEC24C
55.1	0.56353	-0.564479	P53999	Activated RNA polymerase II transcriptional coactivator p15	SUB1
66.5	0.0154767	-0.0139742	P54136	Arginine--tRNA ligase, cytoplasmic	RARS
61.2	0.449032	-0.593332	P54577;A0A0C4DGZ5	Tyrosine--tRNA ligase, cytoplasmic;Tyrosine--tRNA ligase, cytoplasmic, N-terminally processed;Tyrosine--tRNA ligase	YARS
59.7	0.470663	-0.255977	P54578;A6NJA2	Ubiquitin carboxyl-terminal hydrolase 14;Ubiquitin carboxyl-terminal hydrolase	USP14
38.7	0.375057	-0.830139	P54652	Heat shock-related 70 kDa protein 2	HSPA2
30.1	0.644259	0.524991	P54709	Sodium/potassium-transporting ATPase subunit beta-3	ATP1B3
34	0.0440298	0.03297	P54727;Q5W0S5	UV excision repair protein RAD23 homolog B	RAD23B
28.4	0.338387	0.904341	P54802	Alpha-N-acetylglucosaminidase;Alpha-N-acetylglucosaminidase 82 kDa form;Alpha-N-acetylglucosaminidase 77 kDa form	NAGLU
87.9	0.153038	-0.172079	P54819;F8W1A4;F8VZG5;F8VY04;G3V213	Adenylate kinase 2, mitochondrial;Adenylate kinase 2, mitochondrial, N-terminally processed;Adenylate kinase 2, mitochondrial	AK2
55.2	0.271739	0.219895	P54886	Delta-1-pyrroline-5-carboxylate synthase;Glutamate 5-kinase;Gamma-glutamyl phosphate reductase	ALDH18A1
87.8	0.0751605	0.0359373	P54920;M0R0Y2;M0R2M1	Alpha-soluble NSF attachment protein	NAPA
11.5	1.17072	-1.63562	P55001	Microfibrillar-associated protein 2	MFAP2
38.3	0.612025	-0.615269	P55010;H0YLZ1;H0YN40	Eukaryotic translation initiation factor 5	EIF5
9.8	0.154411	-0.330307	P55011;G3XAL9	Solute carrier family 12 member 2	SLC12A2
40.3	1.71842	0.385045	P55036;Q5VWC4;A6PVX3	26S proteasome non-ATPase regulatory subunit 4	PSMD4
17.3	0.588251	0.371693	P55039;A8MZF9;J3QKW7	Developmentally-regulated GTP-binding protein 2	DRG2
45.1	0.58779	-0.89589	P55060	Exportin-2	CSE1L
79.8	1.43322	0.186368	P55072	Transitional endoplasmic reticulum ATPase	VCP
31.9	0.365902	-0.24741	P55081	Microfibrillar-associated protein 1	MFAP1
67.5	0.341664	0.428531	P55084;F5GZQ3;B5MD38	Trifunctional enzyme subunit beta, mitochondrial;3-ketoacyl-CoA thiolase	HADHB
49.2	0.0421878	-0.0680838	P55263	Adenosine kinase	ADK
38.3	0.0791523	0.0312366	P55265	Double-stranded RNA-specific adenosine deaminase	ADAR
12	0.489943	0.829535	P55268	Laminin subunit beta-2	LAMB2
20.6	0.103737	0.341941	P55285;D6RF86	Cadherin-6	CDH6
12.6	0.050287	-0.191423	P55290	Cadherin-13	CDH13
47.8	0.708264	-0.451041	P55327	Tumor protein D52	TPD52
64.3	1.02764	-0.489317	P55735;A0A0C4DFR6;A8MXL6	Protein SEC13 homolog	SEC13
58.6	0.124101	0.0773144	P55769;B1AHD1	NHP2-like protein 1;NHP2-like protein 1, N-terminally processed	NHP2L1
61.5	0.0346869	0.0453935	P55795	Heterogeneous nuclear ribonucleoprotein H2	HNRNPH2
29.8	0.28275	-0.307754	P55809;E9PDW2	Succinyl-CoA:3-ketoacid coenzyme A transferase 1, mitochondrial	OXCT1
56.3	0.985006	-0.507074	P55884	Eukaryotic translation initiation factor 3 subunit B	EIF3B
36.9	0.290877	-0.213576	P55957	BH3-interacting domain death agonist;BH3-interacting domain death agonist p15;BH3-interacting domain death agonist p13;BH3-interacting domain death agonist p11	BID
28.7	1.6061	2.3749	P56134	ATP synthase subunit f, mitochondrial	ATP5J2
38.9	0.728424	0.606512	P56181	NADH dehydrogenase [ubiquinone] flavoprotein 3, mitochondrial	NDUFV3
33	0.266029	0.125567	P56182	Ribosomal RNA processing protein 1 homolog A	RRP1
46.4	0.543562	-0.280828	P56192	Methionine--tRNA ligase, cytoplasmic	MARS
66.7	0.394333	0.603785	P56385	ATP synthase subunit e, mitochondrial	ATP5I
59.2	0.449441	-0.313252	P56537	Eukaryotic translation initiation factor 6	EIF6
41.3	0.412472	-0.33215	Q5SQP8;P56545	C-terminal-binding protein 2	CTBP2
20.8	0.261514	-0.255485	P56945	Breast cancer anti-estrogen resistance protein 1	BCAR1
26.7	0.575788	-0.579122	P57088;D6RAA6	Transmembrane protein 33	TMEM33
28.1	0.442805	0.247922	P57740	Nuclear pore complex protein Nup107	NUP107
86.4	0.129957	-0.180789	P58546;C9JL85	Myotrophin	MTPN
73.2	0.145485	-0.11637	P59998;F8WCF6;F8WDD7;A0A0A6YYG9;H7C0A3	Actin-related protein 2/3 complex subunit 4	ARPC4;ARPC4-TTLL3
48.5	0.0691694	-0.0720963	P60059	Protein transport protein Sec61 subunit gamma	SEC61G
81.8	0.171921	-0.242361	P60174;U3KPZ0	Triosephosphate isomerase	TPI1
59.8	0.265917	-0.259238	P60228;E5RGA2	Eukaryotic translation initiation factor 3 subunit E	EIF3E
37.5	0.0864359	0.102394	P60468	Protein transport protein Sec61 subunit beta	SEC61B
37	0.335367	-0.492051	P60604	Ubiquitin-conjugating enzyme E2 G2	UBE2G2
88.1	0.498692	0.179453	P60660;F8W1R7;G3V1V0;J3KND3;B7Z6Z4;F8VPF3;G3V1Y7	Myosin light polypeptide 6	MYL6
81	0.213209	-0.237887	P60842;J3KT12;J3QS69;J3KSZ0;J3QL43	Eukaryotic initiation factor 4A-I	EIF4A1
56.3	0.150661	0.135422	P60866;E5RJX2	40S ribosomal protein S20	RPS20
54.7	0.313917	-0.61497	P60891;B1ALA9	Ribose-phosphate pyrophosphokinase 1	PRPS1
74.4	0.03654	-0.0251365	P60900;G3V295;G3V5Z7;G3V3I1	Proteasome subunit alpha type-6;Proteasome subunit alpha type	PSMA6
93.8	0.698788	0.944076	P60903	Protein S100-A10	S100A10
68.1	0.126579	0.0760617	P60953;Q5JYX0	Cell division control protein 42 homolog	CDC42
67.9	0.822747	-0.637001	P60981;F6RFD5	Destrin	DSTN
47.2	0.0929032	0.129061	P60983;G3V4P8	Glia maturation factor beta	GMFB
46.9	0.120871	0.0444703	P61006	Ras-related protein Rab-8A	RAB8A
29.4	0.0210948	-0.0418224	P61009	Signal peptidase complex subunit 3	SPCS3
32.7	1.17518	-0.601521	P61011;G3V4F7	Signal recognition particle 54 kDa protein	SRP54
78.8	0.297781	-0.194548	P61019;E9PKL7	Ras-related protein Rab-2A	RAB2A
47.9	0.243814	0.3268	P61020;F8VUA5	Ras-related protein Rab-5B	RAB5B
51.5	0.213855	0.185844	P61026	Ras-related protein Rab-10	RAB10
42.9	0.954269	-1.05288	P61077;D6RFM0;D6RAH7;H9KV45;A0A0A0MQU3;A0A087WY85;D6RAW0;D6RA11	Ubiquitin-conjugating enzyme E2 D3	UBE2D3;UBE2D2
50.8	0.0139057	-0.0177207	P61081	NEDD8-conjugating enzyme Ubc12	UBE2M
51.5	0.42201	-0.573173	P61086;D6RDM7	Ubiquitin-conjugating enzyme E2 K	UBE2K
66.4	0.412536	-0.424446	P61088;F8VQQ8;F8VSD4;F8VV71	Ubiquitin-conjugating enzyme E2 N	UBE2N
82.8	0.249922	0.177601	P61106;X6RFL8	Ras-related protein Rab-14	RAB14
81.8	0.0636859	0.0324893	P61158;B4DXW1	Actin-related protein 3	ACTR3
72.6	0.958476	-0.436453	P61160;F5H6T1	Actin-related protein 2	ACTR2
55.9	0.301229	-0.177809	P61163;R4GMT0;A0A1B0GVS3	Alpha-centractin	ACTR1A
47.9	0.222723	-0.165415	P61201;B4DIH5	COP9 signalosome complex subunit 2	COPS2
67.4	0.393021	-0.434373	P84077;P61204;F5H423	ADP-ribosylation factor 1;ADP-ribosylation factor 3	ARF1;ARF3
47.1	0.686697	-1.01005	P61221;D6R9I9	ATP-binding cassette sub-family E member 1	ABCE1
69	0.765806	-0.648194	P61224;E7ESV4;A0A0J9YXB3;F5H7Y6;A6NIZ1;F5GX62;F5H823;B7ZB78;F5GZG1;F5H004	Ras-related protein Rap-1b;Ras-related protein Rap-1b-like protein	RAP1B
49.7	0.0559904	-0.106833	P61225	Ras-related protein Rap-2b	RAP2B
39.4	0.0234907	-0.0192399	P61244;G3V5L1;Q6V3B1;G3V563;G3V2R5	Protein max	MAX
78	0.0955897	0.075954	P61247;D6RAT0;E9PFI5;H0Y8L7;H0Y9Y4	40S ribosomal protein S3a	RPS3A
66.9	0.126955	-0.082499	P61254;J3QRI7;J3QQQ9;J3QQV1;J3KTJ8;J3QRC4	60S ribosomal protein L26	RPL26
51.2	0.0723881	-0.0380969	P61289;K7ESG5;K9J957;K7ENH2;B3KQ25;A0A087WTV2	Proteasome activator complex subunit 3	PSME3
55.4	0.0408328	0.0320029	P61313;E7EQV9;E7ENU7	60S ribosomal protein L15;Ribosomal protein L15	RPL15
54.4	0.524745	-0.269715	P61353;K7ELC7;K7EQQ9	60S ribosomal protein L27	RPL27
67.4	0.0716981	-0.0508461	P61513;Q6P4E4;E9PEL3;C9J4Z3;G5E9R3;M0R0A1;M0R2L6	60S ribosomal protein L37a	RPL37A
58	0.388413	0.670377	P61586;C9JNR4;C9JX21	Transforming protein RhoA	RHOA
94.1	0.824979	0.708975	P61604;B8ZZL8	10 kDa heat shock protein, mitochondrial	HSPE1
46.2	0.199317	-0.25147	P61758;B4DWR3	Prefoldin subunit 3	VBP1
44.5	0.195602	-0.275188	P61769;H0YLF3;F5H6I0	Beta-2-microglobulin;Beta-2-microglobulin form pI 5.3	B2M
33.7	0.0898723	0.114909	P61956	Small ubiquitin-related modifier 2	SUMO2
67.4	0.576917	0.257214	P61964	WD repeat-containing protein 5	WDR5
81.1	0.407219	-0.668261	P61970;H3BRV9	Nuclear transport factor 2	NUTF2
73.2	0.505592	-0.10144	P61978	Heterogeneous nuclear ribonucleoprotein K	HNRNPK
92.7	0.161448	-0.0867343	P61981	14-3-3 protein gamma;14-3-3 protein gamma, N-terminally processed	YWHAG
51.5	0.0243156	0.0551772	P62070;E9PK85	Ras-related protein R-Ras2	RRAS2
40	0.0850247	-0.133991	P62072	Mitochondrial import inner membrane translocase subunit Tim10	TIMM10
82.5	0.770843	-0.457654	P62081;B5MCP9	40S ribosomal protein S7	RPS7
55.2	0.0384341	-0.0316405	P62136;E9PMD7	Serine/threonine-protein phosphatase PP1-alpha catalytic subunit;Serine/threonine-protein phosphatase	PPP1CA
54.7	0.237609	0.137781	P62140;E7ETD8	Serine/threonine-protein phosphatase PP1-beta catalytic subunit;Serine/threonine-protein phosphatase	PPP1CB
67.3	0.644618	-0.291635	P62191	26S protease regulatory subunit 4	PSMC1
78.6	0.0552403	0.0219722	P62195;J3QQM1;J3QSA9	26S protease regulatory subunit 8	PSMC5
64.9	0.115477	0.111064	P62241;Q5JR95	40S ribosomal protein S8	RPS8
87.7	0.390891	-0.317691	P62244;I3L3P7;I3L246	40S ribosomal protein S15a	RPS15A
69.2	0.137529	-0.138298	P62249;M0R210;M0R3H0;A0A087WZ27;M0R1M5;Q6IPX4	40S ribosomal protein S16	RPS16;ZNF90
80	0.607618	-0.508445	P62258	14-3-3 protein epsilon	YWHAE
43	0.473936	-0.324309	P62263;H0YB22;E5RH77	40S ribosomal protein S14	RPS14
64.3	0.0896001	0.0715804	P62266;D6RD47;D6RIX0;D6R9I7;D6RDJ2	40S ribosomal protein S23	RPS23
69.7	0.0803429	-0.120835	P62269	40S ribosomal protein S18	RPS18
48.2	0.0610739	-0.151559	P62273;A0A087WTT6	40S ribosomal protein S29	RPS29
76.2	0.169752	-0.166852	P62277;J3KMX5	40S ribosomal protein S13	RPS13
82.3	0.154171	-0.137515	P62280;M0QZC5	40S ribosomal protein S11	RPS11
56.5	0.22592	-0.446023	P62304;A6NHK2	Small nuclear ribonucleoprotein E	SNRPE
58.1	0.552985	0.224322	P62306;A0A0B4J254;F8W0W6	Small nuclear ribonucleoprotein F	SNRPF
42.2	0.0671593	-0.0466862	P62310	U6 snRNA-associated Sm-like protein LSm3	LSM3
57.5	1.62236	-0.840087	P62312	U6 snRNA-associated Sm-like protein LSm6	LSM6
58.8	0.737146	-0.379674	P62314;J3QLI9	Small nuclear ribonucleoprotein Sm D1	SNRPD1
71.2	0.130041	0.0842147	P62316;K7ERG4	Small nuclear ribonucleoprotein Sm D2	SNRPD2
59.5	1.08487	0.578997	P62318;H3BT13	Small nuclear ribonucleoprotein Sm D3	SNRPD3
88.6	0.574079	-0.828184	P62328	Thymosin beta-4;Hematopoietic system regulatory peptide	TMSB4X
62.3	1.01322	-0.565752	P62330	ADP-ribosylation factor 6	ARF6
63.5	0.109743	0.0652833	P62424;Q5T8U3;Q5T8U2	60S ribosomal protein L7a	RPL7A
50	0.308109	-0.274508	P62487	DNA-directed RNA polymerase II subunit RPB7	POLR2G
49	0.535444	-0.531684	P62495;B7Z7P8	Eukaryotic peptide chain release factor subunit 1	ETF1
70.6	0.267537	-0.264899	P62633	Cellular nucleic acid-binding protein	CNBP
76	0.317863	-0.322915	P62701	40S ribosomal protein S4, X isoform	RPS4X
24.5	1.46112	1.7488	P62745	Rho-related GTP-binding protein RhoB	RHOB
55.1	0.668797	-0.26453	P62750;H7BY10;K7ERT8;A8MUS3;K7EJV9	60S ribosomal protein L23a	RPL23A
55	0.107798	-0.118104	P62753	40S ribosomal protein S6	RPS6
62.1	0.156875	0.204879	P62805	Histone H4	HIST1H4A
82	0.371889	0.255813	P62820;E7END7	Ras-related protein Rab-1A	RAB1A
55	0.391478	0.342907	P62829;C9JD32;J3KT29;B9ZVP7	60S ribosomal protein L23	RPL23
58.4	0.0806979	-0.134832	P62851	40S ribosomal protein S25	RPS25
39.1	0.277104	-0.266139	P62854;Q5JNZ5	40S ribosomal protein S26;Putative 40S ribosomal protein S26-like 1	RPS26;RPS26P11
72.5	0.0844852	-0.124009	P62857	40S ribosomal protein S28	RPS28
62.4	1.02696	0.818612	P62873;F6UT28;B1AKQ8;F6X3N5	Guanine nucleotide-binding protein G(I)/G(S)/G(T) subunit beta-1	GNB1
30.6	0.105568	0.0592284	P62877	E3 ubiquitin-protein ligase RBX1;E3 ubiquitin-protein ligase RBX1, N-terminally processed	RBX1
47.4	2.34684	0.780675	P62879;C9JIS1;C9JXA5;E7EP32;C9JZN1	Guanine nucleotide-binding protein G(I)/G(S)/G(T) subunit beta-2	GNB2
71.3	0.594697	0.261522	P62888;E5RI99	60S ribosomal protein L30	RPL30
57.6	0.548479	-0.259833	P62899;H7C2W9;C9JU56;B7Z4E3;B7Z4C8;B8ZZK4	60S ribosomal protein L31	RPL31
61.8	0.0114389	0.00904512	P62906	60S ribosomal protein L10a	RPL10A
83.1	0.682252	-0.370847	P62913;Q5VVC8;Q5VVC9	60S ribosomal protein L11	RPL11
68.5	0.177895	0.141736	P62917;E9PKZ0;E9PKU4;G3V1A1	60S ribosomal protein L8	RPL8
86.1	0.157583	-0.162205	P62937;F8WE65;C9J5S7	Peptidyl-prolyl cis-trans isomerase A;Peptidyl-prolyl cis-trans isomerase A, N-terminally processed;Peptidyl-prolyl cis-trans isomerase	PPIA
59.3	0.171807	0.223452	P62942;Q5W0X3;A0A087WZM5	Peptidyl-prolyl cis-trans isomerase FKBP1A;Peptidyl-prolyl cis-trans isomerase	FKBP1A
60.3	0.263754	0.131009	P62979	Ubiquitin-40S ribosomal protein S27a;Ubiquitin;40S ribosomal protein S27a	RPS27A
46.1	0.160555	0.326315	P62987;J3QS39;J3QTR3;F5H6Q2;F5GYU3;F5H2Z3;F5H265;B4DV12;F5H388;F5H747;F5GXK7;J3QKN0;Q5PY61;Q96C32;P0CG47;P0CG48;M0R2S1;M0R1V7;M0R1M6	Ubiquitin-60S ribosomal protein L40;Ubiquitin;60S ribosomal protein L40;Polyubiquitin-B;Ubiquitin;Polyubiquitin-C;Ubiquitin	UBA52;UBB;RPS27A;UBC
59.4	0.98828	-0.873055	P62993;J3KT38;J3QRL5	Growth factor receptor-bound protein 2	GRB2
47.6	0.432279	-0.309732	P62995;H7BXF3	Transformer-2 protein homolog beta	TRA2B
49	0.478529	0.265382	P63000;P60763	Ras-related C3 botulinum toxin substrate 1;Ras-related C3 botulinum toxin substrate 3	RAC1;RAC3
63.4	0.43012	-0.213558	P63010;A0A087X253;A0A087WU93;A0A087WZQ6;A0A087WYD1	AP-2 complex subunit beta	AP2B1
58.1	1.24546	0.395174	P63092;Q5JWF2	Guanine nucleotide-binding protein G(s) subunit alpha isoforms short;Guanine nucleotide-binding protein G(s) subunit alpha isoforms XLas	GNAS
46.3	0.0202418	-0.0226064	P63096	Guanine nucleotide-binding protein G(i) subunit alpha-1	GNAI1
84.9	0.239766	-0.194619	P63104;E7EX29;E7ESK7;B0AZS6	14-3-3 protein zeta/delta	YWHAZ
43.4	0.470273	-0.362724	P63151	Serine/threonine-protein phosphatase 2A 55 kDa regulatory subunit B alpha isoform	PPP2R2A
74.2	2.26686	-0.856164	P63167;F8VXL2;F8VRV5	Dynein light chain 1, cytoplasmic	DYNLL1
60.2	0.66202	-1.06827	P63172;Q5VTU3	Dynein light chain Tctex-type 1	DYNLT1
57.1	0.795936	0.612793	P63173;J3KT73;J3QL01	60S ribosomal protein L38	RPL38
77.3	0.420074	-0.44514	P63208;E5RJR5;E7ERH2;F8W8N3	S-phase kinase-associated protein 1	SKP1
72.8	0.159311	0.149277	Q8WVC2;P63220;Q9BYK1	40S ribosomal protein S21	RPS21
88.3	0.701989	-0.602045	P63241;I3L397;I3L504;Q6IS14;F8WCJ1;C9J7B5;C9J4W5;Q9GZV4	Eukaryotic translation initiation factor 5A-1;Eukaryotic translation initiation factor 5A;Eukaryotic translation initiation factor 5A-1-like;Eukaryotic translation initiation factor 5A-2	EIF5A;EIF5AL1;EIF5A2
87.1	0.575486	-0.342498	P63244;J3KPE3;D6RAC2;D6RHH4;H0Y8W2;D6REE5;D6R9Z1;H0YAM7;D6R9L0;D6RFX4;H0YAF8	Guanine nucleotide-binding protein subunit beta-2-like 1;Guanine nucleotide-binding protein subunit beta-2-like 1, N-terminally processed	GNB2L1
99.5	1.00588	0.410236	P63261;I3L3I0;I3L1U9	Actin, cytoplasmic 2;Actin, cytoplasmic 2, N-terminally processed	ACTG1
69.9	1.34113	-0.529137	P67775	Serine/threonine-protein phosphatase 2A catalytic subunit alpha isoform	PPP2CA
60.2	0.716148	-0.400189	P67809;H0Y449	Nuclease-sensitive element-binding protein 1	YBX1
58.5	0.0672742	-0.0828638	Q5SRQ6;P67870;Q5SRQ3;N0E472;A0A0G2JM12	Casein kinase II subunit beta	CSNK2B;CSNK2B-LY6G5B-1181;CSNK2B-LY6G5B--991
89.9	0.157198	0.11014	P67936;K7ENT6	Tropomyosin alpha-4 chain	TPM4
70	0.656749	0.433762	P68032;P68133;A6NL76	Actin, alpha cardiac muscle 1;Actin, alpha skeletal muscle	ACTC1;ACTA1
40.9	0.443576	-0.848968	P68036;A0A1B0GUS4	Ubiquitin-conjugating enzyme E2 L3	UBE2L3
80.5	0.373947	-0.242695	P68104;Q5VTE0;A0A087WVQ9;A0A087WV01	Elongation factor 1-alpha 1;Putative elongation factor 1-alpha-like 3;Elongation factor 1-alpha	EEF1A1;EEF1A1P5
82.9	0.217481	0.76306	P68363	Tubulin alpha-1B chain	TUBA1B
76.1	0.0780759	0.11076	P68366	Tubulin alpha-4A chain	TUBA4A
79.3	0.175978	-0.151857	P68371	Tubulin beta-4B chain	TUBB4B
30.1	0.320501	0.195082	P68402	Platelet-activating factor acetylhydrolase IB subunit beta	PAFAH1B2
70.6	0.96652	-0.872115	P68431;Q16695;Q6NXT2	Histone H3.1;Histone H3.1t;Histone H3.3C	HIST1H3A;HIST3H3;H3F3C
16.4	0.131508	0.143388	P78310	Coxsackievirus and adenovirus receptor	CXADR
20	0.0400079	0.061142	P78316;E9PFK5	Nucleolar protein 14	NOP14
27.1	0.403983	0.467737	P78318	Immunoglobulin-binding protein 1	IGBP1
29.4	0.504507	0.424256	P78324;Q5TFQ8	Tyrosine-protein phosphatase non-receptor type substrate 1;Signal-regulatory protein beta-1 isoform 3	SIRPA;SIRPB1
43.8	1.2515	-0.527324	P78344;D3DQV9;H0Y3P2	Eukaryotic translation initiation factor 4 gamma 2	EIF4G2
43.3	0.665733	-0.461188	P78346;Q5VU10	Ribonuclease P protein subunit p30	RPP30
45.6	0.601609	-0.249594	P78347	General transcription factor II-I	GTF2I
18	0.505509	-0.293959	P78356	Phosphatidylinositol 5-phosphate 4-kinase type-2 beta	PIP4K2B
8	1.08781	0.315628	P78362;H7C5L6;H7C521;A8MPP7;A8MPY5;E7ETV6;Q9UPE1	SRSF protein kinase 2;SRSF protein kinase 2 N-terminal;SRSF protein kinase 2 C-terminal;SRSF protein kinase 3	SRPK2;SRPK3
93.1	0.24065	-0.202061	P78371;F5GWF6;F8VQ14	T-complex protein 1 subunit beta	CCT2
65.5	0.0502987	0.0359397	P78406;E9PQ57	mRNA export factor	RAE1
69.7	0.363229	-0.433649	P78417;Q5TA02;Q5TA01	Glutathione S-transferase omega-1	GSTO1
45.5	0.339543	-0.172745	P78527	DNA-dependent protein kinase catalytic subunit	PRKDC
31.1	0.148813	-0.239921	P80217	Interferon-induced 35 kDa protein	IFI35
91.6	0.0294097	-0.0796623	P80723	Brain acid soluble protein 1	BASP1
17.9	0.311021	-0.134328	P82094	TATA element modulatory factor	TMF1
49.1	0.307591	-0.332999	P82663;E7EPW2	28S ribosomal protein S25, mitochondrial	MRPS25
24.9	0.627428	-0.84447	P82664	28S ribosomal protein S10, mitochondrial	MRPS10
39	0.119477	-0.0712037	P82673	28S ribosomal protein S35, mitochondrial	MRPS35
33.5	0.056474	0.0425744	P82675	28S ribosomal protein S5, mitochondrial	MRPS5
72.8	0.35485	0.354459	P82909	28S ribosomal protein S36, mitochondrial	MRPS36
29.4	0.301245	-0.204038	P82912;H0YL99	28S ribosomal protein S11, mitochondrial	MRPS11
21.8	0.586728	-0.575572	P82914	28S ribosomal protein S15, mitochondrial	MRPS15
71.2	0.011339	-0.00968933	P82932	28S ribosomal protein S6, mitochondrial	MRPS6
47.2	0.250716	0.10171	P82933	28S ribosomal protein S9, mitochondrial	MRPS9
52.4	0.484194	0.266156	P82979;F8VZQ9;H0YHG0	SAP domain-containing ribonucleoprotein	SARNP
48.6	0.0757045	0.191914	P83111	Serine beta-lactamase-like protein LACTB, mitochondrial	LACTB
9.1	0.0724328	0.156856	P83436	Conserved oligomeric Golgi complex subunit 7	COG7
48.4	0.356008	0.251571	P83731;C9JXB8;C9JNW5	60S ribosomal protein L24	RPL24
23.1	0.128369	-0.143886	P84022	Mothers against decapentaplegic homolog 3	SMAD3
67.8	0.795766	-0.443887	P84085;C9J1Z8	ADP-ribosylation factor 5	ARF5
62.5	0.442609	0.141092	P84090;G3V279	Enhancer of rudimentary homolog	ERH
69.6	1.21612	0.482578	P84095	Rho-related GTP-binding protein RhoG	RHOG
51.2	0.284577	0.244463	P84103;A0A087X2D0	Serine/arginine-rich splicing factor 3	SRSF3
36.3	0.0314561	-0.0872145	P84157	Matrix-remodeling-associated protein 7	MXRA7
10.5	0.236031	0.360346	P85037	Forkhead box protein K1	FOXK1
39.4	0.543636	-0.87352	P98082	Disabled homolog 2	DAB2
40.8	0.193061	0.379005	P98160	Basement membrane-specific heparan sulfate proteoglycan core protein;Endorepellin;LG3 peptide	HSPG2
21.4	0.0820159	-0.0803785	P98172	Ephrin-B1	EFNB1
66.2	1.29627	-0.794413	P98179	RNA-binding protein 3	RBM3
46.3	0.0174012	-0.0138941	Q00059;H7BYN3	Transcription factor A, mitochondrial	TFAM
53.3	0.237489	0.409895	Q00325	Phosphate carrier protein, mitochondrial	SLC25A3
27.2	0.169999	0.113832	Q00403;B1APE1;B1APE2	Transcription initiation factor IIB	GTF2B
36.5	0.542645	-0.749172	Q00534	Cyclin-dependent kinase 6	CDK6
38.4	0.426435	0.304274	Q00535	Cyclin-dependent-like kinase 5	CDK5
28.6	0.661945	0.753993	Q00577	Transcriptional activator protein Pur-alpha	PURA
39.4	0.0847429	-0.0758896	Q00587	Cdc42 effector protein 1	CDC42EP1
28.4	0.955992	-0.282613	Q00653	Nuclear factor NF-kappa-B p100 subunit;Nuclear factor NF-kappa-B p52 subunit	NFKB2
71.9	0.151789	-0.103017	Q00688	Peptidyl-prolyl cis-trans isomerase FKBP3	FKBP3
23.3	0.495723	0.801087	Q00765	Receptor expression-enhancing protein 5	REEP5
37.8	0.0215095	-0.02953	Q00796;H0YLA4	Sorbitol dehydrogenase	SORD
54.7	0.0375543	-0.0122733	Q00839	Heterogeneous nuclear ribonucleoprotein U	HNRNPU
73.4	0.116485	0.071136	Q01082;A0A087WUZ3	Spectrin beta chain, non-erythrocytic 1	SPTBN1
50.9	0.0994316	0.0532084	Q01085;E7ETJ9;E7ETC0	Nucleolysin TIAR	TIAL1
[truncated: 1,648 more rows]
