# Supplementary material for: Urine-derived cells: a promising diagnostic tool in Fabry disease patients
Source: Sci Rep. 2018 Jul 23;8:11042. doi: 10.1038/s41598-018-29240-w (PMC6056427; doi:10.1038/s41598-018-29240-w)
Supplement: Supplementary file 4 — Supplementary Table S3 [file 41598_2018_29240_MOESM4_ESM.xlsx]

## Sheet: master_quantificationmatrix
Sequence coverage [%]	-Log Student's T-test p-value sh_co	Student's T-test Difference sh_co	Majority protein IDs	Protein names	Gene names
N	N	N	T	T	T
12.5	0.35317	0.595152	A0A087WZZ9;A0A024QZP7;P06493;F8VXD2;K7ELV5;F8VYH9;F8VZZ0;E5RIU6;F8VTV8;F8VWX7;F8VZ51;K7EJ83;E7ESI2;H0YAZ9;E7EUK8;G3V5T9;E5RGN0;A0A087WZU2;F5H6Z0;P24941;Q00526;Q96Q40;O94921;Q07002;Q00536;Q00537	Cyclin-dependent kinase 1;Cyclin-dependent kinase 2;Cyclin-dependent kinase 3;Cyclin-dependent kinase 15;Cyclin-dependent kinase 14;Cyclin-dependent kinase 18;Cyclin-dependent kinase 16;Cyclin-dependent kinase 17	CDK1;CDC2;CDK4;CDK3;CDK2;CDK16;CDK14;CDK17;CDK15;CDK18
36.1	0.306809	-0.192489	A0A024QZX5;A0A087X1N8;P35237	Serpin B6	SERPINB6
20.1	0.482971	0.129989	A0A024R4E5;Q00341;H0Y394	Vigilin	HDLBP
51.5	0.402877	-0.0869989	A0A024R4M0;P46781;B5MCT8;C9JM19	40S ribosomal protein S9	RPS9
37.4	0.189156	-0.127959	A0A024R571;Q9H4M9;C9JC03;C9J2Z4	EH domain-containing protein 1	EHD1
13.2	0.551003	-0.58131	A0A1B0GTI0;A0A087WZY0;A0A1B0GWJ7;A0A1B0GTR6;A0A1B0GTV7;A0A1B0GUE8;A0A1B0GV94;A0A1B0GWI2;A0A0A0MRU5;A0A024R644;O75503	Ceroid-lipofuscinosis neuronal protein 5	CLN5
45.7	0.157539	0.058869	A0A024RA52;P25787	Proteasome subunit alpha type;Proteasome subunit alpha type-2	PSMA2
6.2	0.515038	0.414923	A0A0G2JL47;A0A024RCR6;A0A0G2JK23;P46379;F6S6P2;X6REW1;A0A0G2JJM1	Large proline-rich protein BAG6	BAT3;BAG6
36	2.8552	1.03961	A0A075B730;A0A087X1U6;P58107	Epiplakin	EPPK1
4.6	0.0263134	-0.0511459	H0YL34;A0A075B7B1;O15061	Synemin	SYNM
44.4	0.148801	0.083725	E9PIR7;F8W809;A0A087WSW9;A0A182DWI3;A0A087WSY9;Q16881;E2QRB9	Thioredoxin reductase 1, cytoplasmic	TXNRD1
4.6	1.77468	1.56262	H7BYX6;A0A087WTE4;A0A087WTF6;A0A087WX77;A0A087WWD4;A0A087WV75;P13591	Neural cell adhesion molecule 1	NCAM1
22.5	0.286006	0.113751	A0A087WTP3;Q92945;M0R0I5	Far upstream element-binding protein 2	KHSRP
6.7	0.0012206	0.00270653	A0A087WTZ5;E9PJ81;E9PRQ7;Q04323	UBX domain-containing protein 1	UBXN1
11.3	0.00544724	-0.00317701	A0A087WUB9;Q8WYA6	Beta-catenin-like protein 1	CTNNBL1
30	0.402623	0.145791	A0A087WUK2;O14979	Heterogeneous nuclear ribonucleoprotein D-like	HNRNPDL
60.7	0.0133442	0.00682004	A0A087WUL2;P49720;A0A087WXQ8;A0A087WY10	Proteasome subunit beta type-3	PSMB3
41.3	0.673769	-0.665157	A0A087WUN7;H0YJ40;G3V4X6;G3V2S9;Q9GZT3;H0YJW7	SRA stem-loop-interacting RNA-binding protein, mitochondrial	SLIRP
43.1	0.3686	0.136529	A0A087WUQ6;P07203	Glutathione peroxidase;Glutathione peroxidase 1	GPX1
36.6	0.296241	-0.143477	E7ETK0;A0A087WUS0;P62847	40S ribosomal protein S24	RPS24
14.1	0.100011	0.0525697	A0A087WUT0;A0A0A0MQW0;A0A0A0MR39;Q9P2K5;H0YN19;H0YKS1;A0A0C4DGV1	Myelin expression factor 2	MYEF2
6.7	0.841013	0.509275	A0A087WUT6;O60841	Eukaryotic translation initiation factor 5B	EIF5B
65.2	0.454895	0.0797933	A0A087WVQ6;Q00610	Clathrin heavy chain;Clathrin heavy chain 1	CLTC
10.4	0.266656	-0.144737	A0A087WVY3;P35250;H7C5P4	Replication factor C subunit 2	RFC2
2.3	0.162641	0.277393	A0A087WWJ1;P52701	DNA mismatch repair protein Msh6	MSH6
1.8	0.773488	0.700173	A0A087WWP4;Q96T37	Putative RNA-binding protein 15	RBM15
79.3	1.10085	-2.18906	A0A087WWU8;D6R904		TPM3
60.9	0.355797	-0.0949373	A0A087WXM6;J3QQT2;J3KRX5;A0A0A6YYL6;P18621;J3QLC8;A0A0A0MRF8;J3KRB3;A0A087WWH0;J3QS96;A0A087WY81	60S ribosomal protein L17	RPL17;RPL17-C18orf32
13	0.540656	0.53629	A0A087WXS2;E0YMJ8;A0A0C4DGS8;A0A087WZC2;P35680	Hepatocyte nuclear factor 1-beta	HNF1B
12.7	0.0935565	-0.081645	A0A087WXS7;O43681	ATPase ASNA1	ASNA1
34.1	0.313483	-0.267486	A0A087WY71;E9PFW3;Q96CW1	AP-2 complex subunit mu	AP2M1
50.5	0.0453448	0.0187076	A0A087WYR3;O43399;A0A087WZ51	Tumor protein D54	TPD52L2
26.2	0.205382	0.0871582	A0A087WYS1;E7EUC7;Q16851	UTP--glucose-1-phosphate uridylyltransferase	UGP2
36	0.132648	0.0286287	A0A087WYT3;Q15185	Prostaglandin E synthase 3	PTGES3
10	0.316537	-0.276871	A0A087WZE9;P05204;Q15651	Non-histone chromosomal protein HMG-17;High mobility group nucleosome-binding domain-containing protein 3	HMGN3;HMGN2
29.8	0.114663	0.0970529	A0A087WZK9;B3KS98;O15372;E5RJT0	Eukaryotic translation initiation factor 3 subunit H	EIF3H
41.2	1.18393	0.314074	A0A087X054;Q9Y4L1;E9PJ21;A0A087WWI4;K7EQK2	Hypoxia up-regulated protein 1	HYOU1
7.7	0.204334	-0.138636	A0A087X0K1;Q9Y376	Calcium-binding protein 39	CAB39
7.2	0.687032	0.194698	A0A087X0K9;G5E9E7;G3V1L9;Q07157	Tight junction protein ZO-1	TJP1
10.6	1.00322	0.81281	A0A087X0R7;Q9H4L4	Sentrin-specific protease 3	SENP3-EIF4A1;SENP3
72.3	0.106565	0.0357367	A0A087X0X3;P52272;M0QZM1	Heterogeneous nuclear ribonucleoprotein M	HNRNPM
4.3	0.0672641	0.0639286	J3KN36;A0A0G2JN29;A0A087X117;Q15155;P69849;Q5JPE7;A0A0G2JP90;A0A087WW46	Nodal modulator 1;Nodal modulator 3;Nodal modulator 2	NOMO3;NOMO1;NOMO2
29.2	0.617082	-0.387842	Q5W0J0;A0A087X163;Q9NP72;H0Y6T8	Ras-related protein Rab-18	RAB18
30.7	0.293762	-0.208155	A0A087X1K9;E5RGR0;O75608;B4DP64	Acyl-protein thioesterase 1	LYPLA1
61.4	0.22108	-0.177467	A0A087X1Z3;Q9UL46;H0YM70	Proteasome activator complex subunit 2	PSME2
52.5	0.201901	0.152253	A0A087X2B5;P35613;I3L192;A0A087WUV8	Basigin	BSG
31	0.620871	-0.504324	A0A087X2I1;P62333;H0YJC0;H0YJS8	26S protease regulatory subunit 10B	PSMC6
23.9	0.2015	0.10502	U3KQC1;A0A0A0MQU0;Q9BV38;K7EIR0	WD repeat-containing protein 18	WDR18
11.2	0.561995	1.02813	C9JP00;A0A0A0MQX8;Q9NR56;O95205;H7C4T5;Q5VZF2	Muscleblind-like protein 1;Muscleblind-like protein 2	MBNL1;MBLL;MBNL2
33.3	0.0958103	-0.128643	A0A0A0MR02;P45880;Q5JSD2;Q5JSD1	Voltage-dependent anion-selective channel protein 2	VDAC2
28.9	0.450811	-0.129777	M0R3F1;A0A0A0MRA5;B7Z4B8;Q9BUJ2;M0QYZ0	Heterogeneous nuclear ribonucleoprotein U-like protein 1	HNRNPUL1
10	0.353911	0.477371	A0A0A0MRI2;Q9UNH7	Sorting nexin-6;Sorting nexin-6, N-terminally processed	SNX6
10.9	0.187776	0.372044	F8W8M4;A0A0A0MRL6;O14639;J3QSX6	Actin-binding LIM protein 1	ABLIM1
16.1	0.952169	-1.25658	A0A0A0MRR7;P09234	U1 small nuclear ribonucleoprotein C	SNRPC
28.2	0.176423	0.0733363	A0A0A0MRV0;Q9P2E9;A0A087WVV2;F8W7S5	Ribosome-binding protein 1	RRBP1
24.9	0.649198	-0.394186	A0A0A0MS41;Q9BWM7;S4R3N9	Sideroflexin;Sideroflexin-3	SFXN3
40.8	0.0790158	-0.121031	A0A0A0MSE2;Q16836;E9PF18	Hydroxyacyl-coenzyme A dehydrogenase, mitochondrial	HADH
52.4	0.523277	-0.102448	J3KNW4;A0A0A0MSG2;Q14192	Four and a half LIM domains protein 2	FHL2
15	0.31084	0.0985031	A0A0A0MSJ0;Q86XP3	ATP-dependent RNA helicase DDX42	DDX42
22.5	0.068111	0.0821161	A0A0A0MSR2;E7EV99;E7ENY0;P35611;D6RAH3;D6RF25	Alpha-adducin	ADD1
11	0.386416	-0.108213	A0A0A0MSX9;P41252;J3KR24	Isoleucine--tRNA ligase, cytoplasmic	IARS
39.7	0.0307761	-0.0232588	A0A0C4DFN8;A0A0A0MSZ4;A0A0A0MT64;P22570;A0A0A0MTN9;A0A0A0MTR6;A0A0C4DGN7;J3QQX3	NADPH:adrenodoxin oxidoreductase, mitochondrial	FDXR
9.3	0.470764	0.305457	A0A0A0MTR7;A0A0A0MTC1;Q63HN8	E3 ubiquitin-protein ligase RNF213	RNF213
25.1	0.0916377	0.0678991	A0A0A0MTH3;Q13418	Integrin-linked protein kinase	ILK
32	0.510099	-0.907107	B8ZWD1;A0A0A0MTI5;P07108	Acyl-CoA-binding protein	DBI
24.1	0.169194	0.167249	A0A0R4J2G3;A0A0A0MTJ9;Q6PIU2;H7C046	Neutral cholesterol ester hydrolase 1	NCEH1
32.3	0.731724	-0.292867	A0A0A0MTS2;P06744;K7EQ48;A0A0J9YXP8;A0A0J9YYH3;A0A0J9YX90	Glucose-6-phosphate isomerase	GPI
55.5	0.0678682	-0.036348	A0A0B4J1Z1;C9JAB2;Q16629	Serine/arginine-rich splicing factor 7	SRSF7
11	0.118073	0.123446	H0YBW1;E5RH50;A0A0B4J210;Q6PKG0;H0YC73	La-related protein 1	LARP1
53	0.300326	0.0702085	A0A0B4J296;Q15370;B8ZZU8;I3L0M9	Transcription elongation factor B polypeptide 2	TCEB2
47.3	0.338797	-0.161614	K7EM56;A0A0B4J2B4;S4R417;K7ELC2;P62841;K7EQJ5;S4R456;K7EJ78	40S ribosomal protein S15	RPS15
41.5	0.329316	-0.156989	Q5W0H4;A0A0B4J2C3;P13693;J3KPG2;E9PJF7	Translationally-controlled tumor protein	TPT1
3.5	1.05284	0.297843	A0A0B4J2E5;Q15269	Periodic tryptophan protein 2 homolog	PWP2
51.4	1.50223	-0.789587	A0A0C4DFU2;P04179;A0A0C4DFU1;F5H3C5;F5H4R2;F5GYZ5	Superoxide dismutase;Superoxide dismutase [Mn], mitochondrial	SOD2
13.2	0.502227	-0.406029	A0A0C4DFZ2;P15289	Arylsulfatase A;Arylsulfatase A component B;Arylsulfatase A component C	ARSA
61.2	0.22423	0.0703335	C9J9K3;A0A0C4DG17;P08865;F8WD59	40S ribosomal protein SA	RPSA
6.8	0.117364	-0.0504764	A0A0C4DG89;Q7L014;D6RJA6	Probable ATP-dependent RNA helicase DDX46	DDX46
19.2	1.47768	0.485928	A0A0C4DGA2;O75521;F1LLU7;F8WAW4;F8W6J1;C9JB63	Enoyl-CoA delta isomerase 2, mitochondrial	ECI2
26.5	0.845076	-0.276182	A0A0C4DGB5;E7ES10;E9PCH5;E7EVY3;B7Z574;P20810;H0Y9H6;E9PDE4;H0Y7F0;E7EQ12;A0A0A0MR45;E7EQA0;H0YD33	Calpastatin	CAST
37.6	0.564622	0.821736	A0A0C4DGL3;H0YNW5;H0YKC5;P33316;H0YMM5;H0YNJ9;H0YKI0;H0YMP1	Deoxyuridine 5-triphosphate nucleotidohydrolase, mitochondrial	DUT
47.5	0.0402992	-0.0206579	K7ELJ7;A0A0C4DGQ5;P04632;A0A075B7C0;U3KQE2;K7EM73;K7EIV0;K7EKD8	Calpain small subunit 1	CAPNS1
24.6	0.320615	-0.285213	A0A0C4DGS1;P39656;U3KQ84	Dolichyl-diphosphooligosaccharide--protein glycosyltransferase 48 kDa subunit	DDOST
30.5	0.284631	0.159943	A0A0D9SFB3;A0A0D9SG12;A0A0D9SF53;O00571	ATP-dependent RNA helicase DDX3X	DDX3X
8.2	0.124329	0.0612609	A0A0D9SFL3;B0QYK0;C9JGE3;Q01844;H7BY36	RNA-binding protein EWS	EWSR1
7.1	0.0687763	0.117702	H9KV28;A0A140T8Z0;A0A0G2JH68;O60610	Protein diaphanous homolog 1	DIAPH1
44.4	1.96513	-0.244712	A0A0G2JIW1;P0DMV9;P0DMV8;V9GZ37	Heat shock 70 kDa protein 1B;Heat shock 70 kDa protein 1A	HSPA1B;HSPA1A
15.8	0.221481	-0.111349	A2ACR1;A0A0G2JJA7;P28065	Proteasome subunit beta type;Proteasome subunit beta type-9	PSMB9
39.6	0.575983	-0.491567	A0A0G2JLD8;E7EUY5;Q04837;C9K0U8	Single-stranded DNA-binding protein, mitochondrial	SSBP1
7	0.337391	0.451793	A0A0G2JQ62;Q8NF37;A0A0G2JRI7	Lysophosphatidylcholine acyltransferase 1	LPCAT1
33.8	0.348971	0.199601	A0A0J9YVR6;E9PQ56;A0A0J9YWM1;H0YEM1;A0A0J9YYL3;A0A0J9YXJ8;A0A0J9YVP6;A0A0J9YXX5;Q9UHX1;E9PMU7;E9PN18;E9PL19;H0YCP8	Poly(U)-binding-splicing factor PUF60	PUF60
42.7	0.81996	0.269655	A0A0R4J2E8;A8MXP9;P43243;D6REM6;D6R991	Matrin-3	MATR3
4.9	0.0576877	-0.0714712	A0A0U1RQF0;P49327	Fatty acid synthase;[Acyl-carrier-protein] S-acetyltransferase;[Acyl-carrier-protein] S-malonyltransferase;3-oxoacyl-[acyl-carrier-protein] synthase;3-oxoacyl-[acyl-carrier-protein] reductase;3-hydroxyacyl-[acyl-carrier-protein] dehydratase;Enoyl-[acyl-carrier-protein] reductase;Oleoyl-[acyl-carrier-protein] hydrolase	FASN
11.1	0.10952	-0.0212485	A0A0U1RR22;Q9UNF0;B0QYG7;B0QYG8	Protein kinase C and casein kinase substrate in neurons protein 2	PACSIN2
50.8	0.668889	0.27562	A0A140T955;A0A140T933;A0A140T9I0;A0A140T9X5;A0A140T913;P01892;P10316;P30459;A0A140T975;Q9GJ45;P10314;P01891	HLA class I histocompatibility antigen, A-2 alpha chain;HLA class I histocompatibility antigen, A-69 alpha chain;HLA class I histocompatibility antigen, A-74 alpha chain;HLA class I histocompatibility antigen, A-32 alpha chain;HLA class I histocompatibility antigen, A-68 alpha chain	HLA-A
9.3	0.153951	0.121323	A0A1B0GUC3;A0A1B0GV98;A0A1B0GTC5;A0A1B0GU26;A0A1B0GTC3;A0A1B0GVH5;Q9C0B1;A0A1B0GTY1	Alpha-ketoglutarate-dependent dioxygenase FTO	FTO
22.8	0.881418	-1.18112	A0A1B0GTY9;A0A1B0GUA1;A0A1B0GTG2;A0A1B0GW82;A0A1B0GW77;P49419;A0A1B0GTJ4;A0A140T9V3;A0A0J9YWF7;A0A1B0GUY0;A0A1B0GV49	Alpha-aminoadipic semialdehyde dehydrogenase	ALDH7A1
9.2	0.100927	0.0494553	A0A1B0GWJ0;A0A1B0GTJ7;P30566;A0A096LNY6;A0A1B0GWF8;A0A0A6YY92	Adenylosuccinate lyase	ADSL
23.5	0.0149611	0.0110165	A0A1B0GUG1;E7EMM4;A0A1B0GW68;A0A1B0GUA4;A0A1B0GTM3;A0A1B0GTZ5;A0A1B0GUH5;Q13510;A0A1B0GV06;A0A1B0GTP7;A0A1B0GUE3;A0A1B0GUW4	Acid ceramidase;Acid ceramidase subunit alpha;Acid ceramidase subunit beta	ASAH1
3.9	0.371947	0.401644	A0A1B0GTU4;P49023;F5GZ78;A0A1B0GU60	Paxillin	PXN
18.8	0.352135	-0.246973	A0A1B0GU86;C9JMV9;Q03154;A0A1B0GW23	Aminoacylase-1	ABHD14A-ACY1;ACY1
13.8	0.32689	-0.297295	A0A1B0GV93;Q53GQ0	Very-long-chain 3-oxoacyl-CoA reductase	HSD17B12
54.1	0.0291851	-0.0147311	A0A1B0GW44;A0A1B0GVD5;A0A1B0GWE8;P07339;A0A1B0GVP3;A0A1B0GV23;A0A1B0GU92;A0A1B0GU03;H7C469;C9JH19	Cathepsin D;Cathepsin D light chain;Cathepsin D heavy chain	CTSD
26.9	0.503691	0.652349	Q5T446;A0A1B0GVN9;A0A1B0GVZ4;P06132;H0Y5R6	Uroporphyrinogen decarboxylase	UROD
16.3	0.328819	-0.324085	A0AVT1	Ubiquitin-like modifier-activating enzyme 6	UBA6
16.8	0.146615	0.128811	M0R026;A1L0T0;M0R1B5;E9PJS0	Acetolactate synthase-like protein	ILVBL
15.7	0.0567683	-0.0378879	A2A274;Q99798	Aconitate hydratase, mitochondrial	ACO2
3	1.33574	0.678628	H0Y5G7;A2RRP1	Neuroblastoma-amplified sequence	NBAS
59.6	0.12157	-0.207912	H3BV17;A6NDG6	Phosphoglycolate phosphatase	PGP
16.2	0.778919	-0.675766	A6NF51;O95861;F8W1J0	3(2),5-bisphosphate nucleotidase 1	BPNT1
53	0.348617	0.807897	H3BMT0;H3BTV5;H3BU16;A6NGP5;H3BMV3;Q9H910	Hematological and neurological expressed 1-like protein	HN1L
3.8	0.068691	-0.0476484	J3KTL8;A6NHR9	Structural maintenance of chromosomes flexible hinge domain-containing protein 1	SMCHD1
16.2	0.155066	-0.39011	A6NKB8;Q9H4A4	Aminopeptidase B	RNPEP
22	1.39664	-0.916242	A6NNI4;G8JLH6;P21926	Tetraspanin;CD9 antigen	CD9
9.4	0.348089	0.291321	A6PVH9;F2Z2V0;B0QZ18;Q99829;Q5JX45;E7ENH5	Copine-1	CPNE1
13.5	0.249331	0.122407	A8K878;P55145	Mesencephalic astrocyte-derived neurotrophic factor	MANF
8.7	1.02026	-0.39911	A8MU58;F8W950;Q13155	Aminoacyl tRNA synthase complex-interacting multifunctional protein 2	AIMP2
36.8	0.0581149	0.0365467	P62308;A8MWD9;Q49AN9;F5H013;C9JVQ0	Small nuclear ribonucleoprotein G;Putative small nuclear ribonucleoprotein G-like protein 15	SNRPG;SNRPGP15
22.8	0.719238	0.342402	B0QY01;O60784;V9GYF4;B0QY02;Q6UW50	Target of Myb protein 1	TOM1
20.1	0.186318	-0.262051	B0QY89;Q9Y262;B0QY90	Eukaryotic translation initiation factor 3 subunit L	EIF3L
51.8	0.540717	1.10999	H3BQQ9;B0QYN7;P63279;H3BPC4	SUMO-conjugating enzyme UBC9	UBE2I
37.7	0.0596032	0.0259682	B0YIW6;P48444	Coatomer subunit delta	ARCN1
19.6	0.0818407	-0.0359046	B1AH49;P25325	Sulfurtransferase;3-mercaptopyruvate sulfurtransferase	MPST
17.4	0.0344688	0.0166362	B1AHB1;P33992	DNA helicase;DNA replication licensing factor MCM5	MCM5
44.7	0.468795	0.200829	B1AHD1;P55769	NHP2-like protein 1;NHP2-like protein 1, N-terminally processed	NHP2L1
71.2	0.205617	0.0623624	B1AK87;B1AK88		CAPZB
40.7	0.752384	-0.921361	B1AKZ5;Q15121	Astrocytic phosphoprotein PEA-15	PEA15
30.4	0.173395	-0.0654322	B1ANR0;Q13310;H0Y5F5	Polyadenylate-binding protein;Polyadenylate-binding protein 4	PABPC4
51.1	0.0358255	0.0126349	G3V4W0;B4DY08;B2R5W2;G3V4C1;G3V5X6;G3V3K6;G3V251		HNRNPC
8.1	1.24814	0.807774	B4DGU4;P35222	Catenin beta-1	CTNNB1
25.1	0.0252268	0.0360457	B4DIH5;P61201;H0YM03;H0YKU5	COP9 signalosome complex subunit 2	COPS2
37.7	0.392364	-0.289781	B4DJV2;O75390;A0A0C4DGI3	Citrate synthase;Citrate synthase, mitochondrial	CS
5.2	0.145618	-0.146142	B4DLN1;P52815	39S ribosomal protein L12, mitochondrial	MRPL12
16	0.21266	0.15837	H0Y630;B4DR80;Q9Y6E0	Serine/threonine-protein kinase 24;Serine/threonine-protein kinase 24 36 kDa subunit;Serine/threonine-protein kinase 24 12 kDa subunit	STK24
31.7	1.04237	-0.386551	B4DUC8;Q13126;J3QSB7	S-methyl-5-thioadenosine phosphorylase;Purine nucleoside phosphorylase	MTAP
59.1	0.107671	-0.0482429	B4DUT8;Q99439;B4DDF4;A0A087X271;A0A087X1X5;H3BVI6;K7ES69	Calponin;Calponin-2	CNN2
28.9	0.692239	0.618424	B4DZG7;P40616;F8VYN9	ADP-ribosylation factor-like protein 1	ARL1
40.7	0.272709	-0.383969	B5MD38;P55084;F5GZQ3	Trifunctional enzyme subunit beta, mitochondrial;3-ketoacyl-CoA thiolase	HADHB
49.4	0.329381	0.0844002	B5MDF5;P62826;J3KQE5;F5H018;H0YFC6	GTP-binding nuclear protein Ran	RAN
16.3	0.36264	0.151654	Q99613;B5ME19	Eukaryotic translation initiation factor 3 subunit C;Eukaryotic translation initiation factor 3 subunit C-like protein	EIF3C;EIF3CL
69.2	0.178208	-0.177928	B8ZZA8;B8ZZC5		GLS
29.7	0.193303	0.179234	B8ZZF8;Q9Y4Y9	U6 snRNA-associated Sm-like protein LSm5	LSM5
27.1	0.253072	-0.254525	B8ZZQ6;P06454;B8ZZA1;B8ZZW7;H7C2N1	Prothymosin alpha;Prothymosin alpha, N-terminally processed;Thymosin alpha-1	PTMA
8.1	0.276722	0.178956	B8ZZZ0;Q6NVY1;H7C400	3-hydroxyisobutyryl-CoA hydrolase, mitochondrial	HIBCH
13.9	0.236577	-0.41361	B9A067;Q16891;C9J406;H7C463;A0A087WYS0	MICOS complex subunit MIC60	IMMT
7.2	1.4048	-0.883663	B9ZVT1;Q8IXT5	RNA-binding protein 12B	RBM12B
5.4	1.83603	0.550379	C9IZY8;Q96PY5;F8W1F5;Q8IVF7	Formin-like protein 2;Formin-like protein 3	FMNL2;FMNL3
4.1	0.0250467	0.0573292	C9J0I9;Q86WB0	Nuclear-interacting partner of ALK	ZC3HC1
26.3	0.538564	-0.575443	C9J177;Q15435;C9JD73;H7C003;B5MBZ8	Protein phosphatase 1 regulatory subunit 7	PPP1R7
30.7	0.516521	-0.420823	D6RBD7;C9J1V9;O43324;H0YAL7	Eukaryotic translation elongation factor 1 epsilon-1	EEF1E1;EEF1E1-BLOC1S5
30	0.50448	-0.523139	C9JRH2;C9JMJ4;C9J3R0;C9JQZ4;C9JW69;P18754	Regulator of chromosome condensation	RCC1
28.6	0.414906	0.398127	C9JE55;C9J415;C9JFF4;O95352;C9JGL2;F8WDY9;C9JNU2;C9JKA3	Ubiquitin-like modifier-activating enzyme ATG7	ATG7
70.6	0.0938964	-0.0456562	C9J4Z3;P61513;M0R0A1;Q6P4E4;E9PEL3;M0R2L6	60S ribosomal protein L37a	RPL37A
23.5	0.267934	-0.247746	C9JL30;J3KQJ1;C9J660;F8WA42;Q8NBJ7;H7C3B2;A8MXB9;F8WEX5;E9PG02;E9PBT8;F8WEV7;F8WES7;J3QT17	Sulfatase-modifying factor 2	SUMF2
9.5	0.015516	-0.0164903	C9J7E5;Q9Y5L0;E9PFH4	Transportin-3	TNPO3
51.5	0.485289	-0.311419	C9JAZ1;O75431;C9JNK6	Metaxin-2	MTX2
36.6	0.941727	0.493708	C9JEH7;P22090	40S ribosomal protein S4, Y isoform 1	RPS4Y1
32.7	0.258813	0.584496	C9JFR7;P99999	Cytochrome c	CYCS
9.5	0.13213	-0.063186	C9JFV4;Q8IZL8;I3L445;E7EV54	Proline-, glutamic acid- and leucine-rich protein 1	PELP1
27.6	0.568174	-0.391667	C9JJ34;F6WQW2;P43487;C9JXG8;C9JDM3;C9JGV6	Ran-specific GTPase-activating protein	RANBP1
12.8	0.809934	0.563879	C9JLU1;P52434	DNA-directed RNA polymerases I, II, and III subunit RPABC3	POLR2H
12.8	0.286798	-0.255821	C9JME2;Q9Y4F1	FERM, RhoGEF and pleckstrin domain-containing protein 1	FARP1
3.6	0.530534	0.720478	C9JQV3;Q8N1F8;M0QYE5	Serine/threonine-protein kinase 11-interacting protein	STK11IP
31.9	0.0152698	-0.00669002	C9JRZ6;Q9NX63;F8WAR4	MICOS complex subunit MIC19	CHCHD3
11.2	0.138891	0.24868	C9JZR2;O60716	Catenin delta-1	CTNND1
13.6	2.0569	0.320783	H0Y3P2;D3DQV9;P78344	Eukaryotic translation initiation factor 4 gamma 2	EIF4G2
54.9	0.360679	-0.0771987	D3YTB1;F8W727;P62910	60S ribosomal protein L32	RPL32
14.3	0.349827	-0.236044	D6R938;E9PBG7;E9PF82;Q13557;H0Y9J2	Calcium/calmodulin-dependent protein kinase type II subunit delta	CAMK2D
38.2	0.230004	0.0732158	D6R9P3;D6RD18;D6RBZ0;Q99729	Heterogeneous nuclear ribonucleoprotein A/B	HNRNPAB
52	0.676068	0.378091	E7ESU7;D6RAX2;E7EPF8;Q13363;E9PGB1	C-terminal-binding protein 1	CTBP1
14.8	0.00224007	-0.00352192	D6RAX7;D6RFN0;Q9BT78;D6RD63	COP9 signalosome complex subunit 4	COPS4
17.9	0.320379	-0.831246	D6RDK6;D6RBN5;Q9NX40	OCIA domain-containing protein 1	OCIAD1
11.4	0.0759599	-0.100755	D6RBW1;P06730;H0Y8J7	Eukaryotic translation initiation factor 4E	EIF4E
25	0.094689	-0.147959	D6RCM8;O95379;E5RIJ3	Tumor necrosis factor alpha-induced protein 8	TNFAIP8
30.3	0.0796944	0.0963078	D6RDG3;H0Y9Y1;P20290	Transcription factor BTF3	BTF3
44.2	2.40569	-0.14706	D6RGI3;D6RER5;Q9NVA2;D6RDU5	Septin-11	2017-09-11
24.4	0.11886	0.0219857	D6REX3;O94979;D6RHZ5;H7BXG7	Protein transport protein Sec31A	SEC31A
14.9	1.07171	0.357944	D6RHI7;D6RG18;P51946	Cyclin-H	CCNH
25.3	0.0661395	-0.206421	D6RIE3;D6RGV5;H0UI06;P14406	Cytochrome c oxidase subunit 7A2, mitochondrial	COX7A2
39.1	1.01131	-0.441819	D6RHI9;O00584;D6REQ6;A0A087WZM2;H0YAE9	Ribonuclease T2	RNASET2
4.6	0.0467815	-0.046018	E5KLK1;E5KLJ6;E5KLJ9;E5KLJ5;O60313	Dynamin-like 120 kDa protein, mitochondrial;Dynamin-like 120 kDa protein, form S1	OPA1
23.9	0.959903	-0.951273	E5RGS4;O60925	Prefoldin subunit 1	PFDN1
11.3	0.0133852	-0.00841236	E5RH53;Q96DB5;H0YB03;H0YB83	Regulator of microtubule dynamics protein 1	RMDN1
46.4	0.204214	0.361909	E5RIW3;E5RJD8;E5RHG6;O75347	Tubulin-specific chaperone A	TBCA
60.7	0.0772839	-0.0325664	E5RHG8;Q15369;R4GMY8	Transcription elongation factor B polypeptide 1	TCEB1
31	0.00242729	0.00126394	E7ERH2;F8W8N3;E5RJR5;P63208	S-phase kinase-associated protein 1	SKP1
24.9	0.106578	-0.0898889	E7EMB6;E7ETB3;Q9ULA0	Aspartyl aminopeptidase	DNPEP
52.7	0.485888	0.244878	J3KMY5;G3V3E8;E7EMS2;G3V3D1;P61916;G3V2V8;H0YIZ1	Epididymal secretory protein E1	NPC2
48.4	0.539192	-0.281359	E7EPB3;P50914	60S ribosomal protein L14	RPL14
15.8	0.11363	-0.138057	I3L4Z6;E7EQ34;O14653;I3NI02;I3L1K7;I3L3V4;I3L0K1	Golgi SNAP receptor complex member 2	GOSR2
53.8	0.557219	-0.204958	E7EQR4;P15311	Ezrin	EZR
10.1	0.00365846	-0.00369167	G3V3B0;S4R3H4;E7EQT4;Q9UKV3	Apoptotic chromatin condensation inducer in the nucleus	ACIN1
6	0.17457	-0.151385	E7ET15;O15042	U2 snRNP-associated SURP motif-containing protein	U2SURP
34.4	2.48638	0.674754	E7ETU9		PLOD2
9.3	0.883609	0.365493	J3KQ96;E7ETY2;Q13428	Treacle protein	TCOF1
34.3	0.52341	-0.354039	E7EU96;P68400;Q8NEV1	Casein kinase II subunit alpha;Casein kinase II subunit alpha 3	CSNK2A1;CSNK2A3
11.1	0.314521	-0.262703	E7EX73;E9PGM1;E7EUU4;Q04637	Eukaryotic translation initiation factor 4 gamma 1	EIF4G1
24.1	0.172128	-0.0754013	E7EVA0;P27816	Microtubule-associated protein;Microtubule-associated protein 4	MAP4
22.5	0.167284	-0.0746654	E7EVX8;Q8WWY3;E7EU94;E7ESX0;E7EN72	U4/U6 small nuclear ribonucleoprotein Prp31	PRPF31
14.9	0.0811641	-0.134588	E7EWR4;P33240;E9PID8;Q9H0L4;A0A0A0MT56	Cleavage stimulation factor subunit 2;Cleavage stimulation factor subunit 2 tau variant	CSTF2;CSTF2T
4	0.619282	0.501648	E7EWW0;Q7Z3J2;H3BV68;C9J7I2;F5H7K1	UPF0505 protein C16orf62	C16orf62
13.6	0.0169573	-0.0369968	E7EX17;P23588;F8VX11;F8W0K0;F8VYE9;F8VSC7;F8VP89	Eukaryotic translation initiation factor 4B	EIF4B
48.8	1.2391	0.217391	E7EX44;Q05682	Caldesmon	CALD1
9.9	0.135646	-0.102511	E7EX90;Q14203;Q6AWB1	Dynactin subunit 1	DCTN1;DKFZp686E0752
44.1	0.286367	-0.0867281	F8VZJ2;H0YHX9;Q13765;E9PAV3;F8W1N5;F8VNW4;F8W0W4	Nascent polypeptide-associated complex subunit alpha;Nascent polypeptide-associated complex subunit alpha, muscle-specific form	NACA
40.1	0.720361	0.616356	E9PC52;Q16576;Q5JP02	Histone-binding protein RBBP7	RBBP7
8.2	0.261896	-0.209579	E9PDF2;E9PCR7;Q02218;E9PFG7;A0A0D9SFS3	2-oxoglutarate dehydrogenase, mitochondrial	OGDH
20.7	0.0702957	0.0500155	E9PDE8;O95757;D6RJ96	Heat shock 70 kDa protein 4L	HSPA4L
27.2	0.265252	0.0879545	E9PDF6;O43795	Unconventional myosin-Ib	MYO1B
28.1	0.874996	0.414034	E9PEB5;Q96AE4	Far upstream element-binding protein 1	FUBP1
12.2	0.428129	0.259609	E9PF10;O75694	Nuclear pore complex protein Nup155	NUP155
9.5	3.74937	1.04245	E9PF17;P13611	Versican core protein	VCAN
5.3	0.484307	0.270665	E9PGF5;E9PF55;Q9HBL0;A0A087WWW7;E7ERH1	Tensin-1	TNS1
47.6	0.196659	-0.175785	E9PGZ1;C9J813		CALD1
4.7	0.434618	0.517205	E9PHI6;Q9Y6G9	Cytoplasmic dynein 1 light intermediate chain 1	DYNC1LI1
17.1	0.697972	0.262705	E9PIE3;Q969G5	Protein kinase C delta-binding protein	PRKCDBP
12.6	0.0459122	0.125428	E9PIE4;Q9Y6C9	Mitochondrial carrier homolog 2	MTCH2
48.3	0.139209	0.037097	E9PK01;P29692;A0A087X1X7;E9PRY8;E9PQ49;E9PI39;E9PL71;E9PPR1;E9PL12;E9PQZ1;E9PMW7;E9PN91;E9PIZ1;H0YCK7	Elongation factor 1-delta	EEF1D
10.6	0.435219	0.851551	E9PK09;E9PQN2;E9PKI6;E9PK91;Q9NYF8;E9PJA7	Bcl-2-associated transcription factor 1	BCLAF1
28	0.193379	-0.125423	E9PK47;P06737	Alpha-1,4 glucan phosphorylase;Glycogen phosphorylase, liver form	PYGL
53.2	0.0289903	0.0282046	E9PKG1;H7C2I1;Q99873;A0A087X1W2;E9PIX6	Protein arginine N-methyltransferase 1	PRMT1
25.8	0.30418	-0.159487	E9PLK3;P55786	Puromycin-sensitive aminopeptidase	NPEPPS
45.4	0.351131	0.0755545	E9PLL6;P46776;E9PJD9	60S ribosomal protein L27a	RPL27A
26.6	0.284742	0.405831	E9PMG2;P50897;E9PP28;E9PK48	Palmitoyl-protein thioesterase 1	PPT1
9.6	0.298602	-0.639194	E9PRJ3;E9PMR4;P48509	Tetraspanin;CD151 antigen	CD151
63.2	0.417236	-0.622081	E9PN17;O75964	ATP synthase subunit g, mitochondrial	ATP5L
30.6	0.0231055	-0.0140524	E9PNW4;E9PR17;P13987;H0YET2	CD59 glycoprotein	CD59
27.9	0.754915	0.378836	E9PQD6;P0DJI8;E9PR14;G3V1D9;A0A096LPE2;P0DJI9	Serum amyloid A protein;Serum amyloid A-1 protein;Amyloid protein A;Serum amyloid protein A(2-104);Serum amyloid protein A(3-104);Serum amyloid protein A(2-103);Serum amyloid protein A(2-102);Serum amyloid protein A(4-101);Serum amyloid A-2 protein	SAA1;SAA2;SAA2-SAA4
3.7	0.0830767	0.111311	E9PR16;G3V198;Q12769	Nuclear pore complex protein Nup160	NUP160
11.2	0.190968	-0.0916796	E9PR30;P62861	40S ribosomal protein S30	FAU
3	0.131948	-0.216701	F1T0I1;J3KNL6;O15027;X6RGP5;A0A0C4DH09	Protein transport protein Sec16A	SEC16A
31.8	1.0977	-0.593588	F2Z2W6;F2Z2Y5;H7BXJ5;P05114	Non-histone chromosomal protein HMG-14	HMGN1
35	1.36068	0.264517	R4GN72;F5GYQ1;P61421;J3QL14	V-type proton ATPase subunit d 1	ATP6V0D1
6.5	1.39023	0.674484	F5GZ28;P18858;M0R0Q7	DNA ligase;DNA ligase 1	LIG1
10.4	0.485835	-0.263374	H0YKS8;X6R3G6;F5GZN3;Q08431;A0A087WUV5	Lactadherin;Lactadherin short form;Medin	MFGE8
6	0.551535	-0.438265	F5GZS6;J3KPF3;P08195	4F2 cell-surface antigen heavy chain	SLC3A2
34.8	0.450951	0.555271	J3QS63;J3QL91;F5H0W7;J3QLH0;J3QL54;J3KT10;Q9BW27	Nuclear pore complex protein Nup85	NUP85
45.5	0.483843	-0.288499	F5H2U8;F5H2A4;P52926;F5H6H0	High mobility group protein HMGI-C	HMGA2
37	0.614744	-0.147379	F5H2F4;P11586	C-1-tetrahydrofolate synthase, cytoplasmic;Methylenetetrahydrofolate dehydrogenase;Methenyltetrahydrofolate cyclohydrolase;Formyltetrahydrofolate synthetase;C-1-tetrahydrofolate synthase, cytoplasmic, N-terminally processed	MTHFD1
6.1	1.14376	1.13449	F5H345;P08397	Porphobilinogen deaminase	HMBS
35.2	0.0708501	-0.0184511	F5H365;Q15436	Protein transport protein Sec23A	SEC23A
45.5	0.291525	-0.27196	F8VY35;F5H4R6;H0YIV4;P55209;F8W020;F8W118;F8VV59;F8W0J6;H0YH88;H0YHC3;F8W543;B7Z9C2;F8VRJ2;F8VXI6;F8VUX1;F8VVB5	Nucleosome assembly protein 1-like 1	NAP1L1
8.8	0.292023	-0.296492	F5H669;Q8N684;J3QT54;F5H6M0;F5H047	Cleavage and polyadenylation specificity factor subunit 7	CPSF7
35.9	0.0162237	0.00640138	F5H6E2;O00159	Unconventional myosin-Ic	MYO1C
23.3	0.60446	-0.347823	F5H6I7;Q6DD88	Atlastin-3	ATL3
9.3	0.177037	0.237504	I3L352;I3L0H8;F6QDS0;Q9NUU7;H3BQK0;Q9UMR2	ATP-dependent RNA helicase DDX19A;ATP-dependent RNA helicase DDX19B	DDX19A;DDX19B
32.5	0.780496	0.387107	H7C3P4;F6S8M0;P15586;F5H4C6;H0YFA9	N-acetylglucosamine-6-sulfatase	GNS
4.6	0.111104	-0.214397	F6TLX2;Q9HC38;I3L1I0	Glyoxalase domain-containing protein 4	GLOD4
12.4	0.588271	0.497531	F8SNU7;Q9H0C8;H7C2I8	Integrin-linked kinase-associated serine/threonine phosphatase 2C	ILKAP3;ILKAP
3.6	0.0302965	-0.0317637	F8VPD4;P27708	CAD protein;Glutamine-dependent carbamoyl-phosphate synthase;Aspartate carbamoyltransferase;Dihydroorotase	CAD
49.7	0.0195008	0.00857671	F8VQR7;Q16527;F8VW96	Cysteine and glycine-rich protein 2	CSRP2
16.4	0.072896	0.122622	F8VXI1;F8VRD8;Q9UI09	NADH dehydrogenase [ubiquinone] 1 alpha subcomplex subunit 12	NDUFA12
31.3	0.769015	-0.137047	F8VVA7;P61923;F8VXB1;F8VUC5;F8W156;F8W651;F8VYZ4;F8VXR1	Coatomer subunit zeta-1	COPZ1
17.9	0.240632	-0.366087	F8VVM2;Q00325	Phosphate carrier protein, mitochondrial	SLC25A3
3	0.867611	-0.290962	F8VWZ8;Q52LW3	Rho GTPase-activating protein 29	ARHGAP29
28.5	0.143381	-0.0784985	F8VXU5;Q9UBQ0	Vacuolar protein sorting-associated protein 29	VPS29
8.1	0.949099	0.955726	F8VZ44;Q9NRG9;H3BU82	Aladin	AAAS
29.1	0.509882	0.165612	F8VZQ9;P82979;H0YHG0	SAP domain-containing ribonucleoprotein	SARNP
48.3	0.663966	0.176278	F8VZX2;H3BRU6;F8W0G4;F8VXH9;F8W1G6		PCBP2
28.9	1.53764	0.651901	F8W031;F8VXJ7;F8W1K5;F8VP03		CNPY2
62.8	0.610007	0.137707	F8W1R7;G3V1V0;P60660;J3KND3;G8JLA2;B7Z6Z4;G3V1Y7;F8VPF3	Myosin light polypeptide 6	MYL6
64.8	0.502934	-0.157377	F8W6I7;P09651;F8VZ49;Q32P51;F8VTQ5	Heterogeneous nuclear ribonucleoprotein A1;Heterogeneous nuclear ribonucleoprotein A1, N-terminally processed;Heterogeneous nuclear ribonucleoprotein A1-like 2	HNRNPA1;HNRNPA1L2
16.3	0.34822	0.240299	F8W7U8;P49959	Double-strand break repair protein MRE11A	MRE11A
1.8	1.94185	0.731786	F8W9J4;Q03001;E7ERU0;E9PHM6;F6QMI7	Dystonin	DST
34.6	0.289365	-0.225936	F8W9U3;Q96IU4;B4DQI4	Alpha/beta hydrolase domain-containing protein 14B	ABHD14B
32.6	0.265178	0.0618957	F8WCF6;P59998;F8WDD7;A0A0A6YYG9;H7C0A3	Actin-related protein 2/3 complex subunit 4	ARPC4-TTLL3;ARPC4
20.5	0.424225	-0.373698	F8WJN3;Q16630	Cleavage and polyadenylation specificity factor subunit 6	CPSF6
8.8	0.57951	0.600962	G3V126;Q9UI12	V-type proton ATPase subunit H	ATP6V1H
8.4	1.17391	-0.904326	G3V153;Q14444;E9PLA9	Caprin-1	CAPRIN1
13.7	0.108361	0.063832	G3V1C3;Q9BZZ5	Apoptosis inhibitor 5	API5
38	0.521013	0.695161	G3V4C3;G3V2H7;Q86SZ2	Trafficking protein particle complex subunit 6B	TRAPPC6B
23	0.724772	-1.14405	G3V2T4;G3V4E4;Q99538;G3V4P5;H0YJN9;G3V3Z4	Legumain	LGMN
12.3	0.0489507	0.0745649	G3V4E1;P23743	Diacylglycerol kinase;Diacylglycerol kinase alpha	DGKA
57.1	0.0355293	0.00847022	G3V5Z7;P60900;G3V295;G3V3I1;G3V3U4	Proteasome subunit alpha type;Proteasome subunit alpha type-6	PSMA6
7.8	2.6411	1.20948	G3XAI2;P07942;E7EPA6	Laminin subunit beta-1	LAMB1
10.7	0.0369285	-0.0428664	G5EA31;P53992	Protein transport protein Sec24C	SEC24C
13.6	0.617276	0.547851	G8JLA1;Q8NBN7;K7EQB5;K7ERV1	Retinol dehydrogenase 13	RDH13
39.6	0.140979	0.0662441	G8JLB6;P31943;E9PCY7;E5RGV0;D6RBM0;H0YB39	Heterogeneous nuclear ribonucleoprotein H;Heterogeneous nuclear ribonucleoprotein H, N-terminally processed	HNRNPH1
18	0.379375	-0.264078	G8JLD5;O00429	Dynamin-1-like protein	DNM1L
9.8	0.600686	-0.574297	H0Y512;Q9HDC9	Adipocyte plasma membrane-associated protein	APMAP
48.7	0.0390114	-0.010149	H0Y7A7;P62158;E7ETZ0;E7EMB3;Q96HY3;M0QZ52;G3V361	Calmodulin	CALM2;CALM1;CALM3
22.4	0.579444	0.179771	H0Y8E6;P49736	DNA replication licensing factor MCM2	MCM2
31.6	0.507305	0.275084	H0YD13;P16070;H0Y2P0;H0YE40;H0YDW7;H0YCV9;H0Y5E4	CD44 antigen	CD44
5.7	0.16432	-0.17047	H0YGW7;Q8NE71	ATP-binding cassette sub-family F member 1	ABCF1
9.3	0.18066	-0.277222	H0YKT4;H0YNG3;P67812	Signal peptidase complex catalytic subunit SEC11;Signal peptidase complex catalytic subunit SEC11A	SEC11A
12.3	0.0844998	-0.122086	H3BQA8;H0YMF9;H0YL19;H0YN81;Q9GZS3	WD repeat-containing protein 61;WD repeat-containing protein 61, N-terminally processed	WDR61
66.4	0.81058	0.673436	H0YMZ1;H0YL69;P25789;H0YMA1;H0YN18;H0YLC2;H0YKT8;H0YMI6	Proteasome subunit alpha type;Proteasome subunit alpha type-4;Proteasome subunit beta type	PSMA4
19.5	0.224958	0.336123	H0YNF5;H0YL72;P50213	Isocitrate dehydrogenase [NAD] subunit alpha, mitochondrial	IDH3A
13.4	0.619807	0.571547	H0YMB1;Q96TC7	Regulator of microtubule dynamics protein 3	RMDN3
34	0.0313818	-0.0125993	H0YMV8;Q71UM5;C9JLI6	40S ribosomal protein S27;40S ribosomal protein S27-like	RPS27L
55.9	0.47657	0.255196	H0YN26;P39687	Acidic leucine-rich nuclear phosphoprotein 32 family member A	ANP32A
14.6	0.453434	-0.394186	H3BLU7;O43488	Aflatoxin B1 aldehyde reductase member 2	AKR7A2
35.2	0.490637	-0.10354	H3BLZ8;Q92841	Probable ATP-dependent RNA helicase DDX17	DDX17
58.1	0.142839	0.0519276	H3BMH2;H3BSC1;P62491;Q15907	Ras-related protein Rab-11A;Ras-related protein Rab-11B	RAB11A;RAB11B
13.7	0.208174	0.321716	H3BV80;H3BMM9;H3BTC0;Q15287;H3BPG5;H3BMS0	RNA-binding protein with serine-rich domain 1	RNPS1
25.4	0.0483299	-0.08957	H3BMS6;H3BNX3;Q9Y6N5;A0A1B0GXB4;H3BV36	Sulfide:quinone oxidoreductase, mitochondrial	SQRDL
6.8	0.33568	0.364246	H3BND4;Q6P996	Pyridoxal-dependent decarboxylase domain-containing protein 1	PDXDC1
15.3	0.984478	-0.712654	H3BRN4;H3BNQ7;P80404	4-aminobutyrate aminotransferase, mitochondrial	ABAT
36	0.819983	0.279654	H3BS10;H3BP20;P06865;H3BU85;H3BTD4	Beta-hexosaminidase;Beta-hexosaminidase subunit alpha	HEXA
13.1	0.582095	0.223886	H3BPE7;P35637	RNA-binding protein FUS	FUS
15.5	0.173557	-0.278538	H3BPJ9;O96000;H3BV16	NADH dehydrogenase [ubiquinone] 1 beta subcomplex subunit 10	NDUFB10
14.8	0.6794	1.05254	H7BXY5;Q0ZGT2;E7EUA0;E7ETM8	Nexilin	NEXN
74.2	0.285334	0.11517	H7BYY1;F5H7S3;B7Z596;H0YL42		TPM1
22	0.467201	0.181086	H7BZI1;Q02818;C9JKZ2	Nucleobindin-1	NUCB1
14.7	0.484076	-0.424537	H7C3G9;Q9UJ70;H7C1L7;H0YEB7;C9JEV6;H0YE82	N-acetyl-D-glucosamine kinase	NAGK
29.4	1.4463	0.937742	H7C4F6;O00629	Importin subunit alpha-3	KPNA4
34.1	0.46053	0.0898832	I3L0N3;P46459	Vesicle-fusing ATPase	NSF
6.6	1.49611	0.658427	J3KN16;Q5VYK3;R4GMY1	Proteasome-associated protein ECM29 homolog	KIAA0368;ECM29
3.9	0.417862	0.226707	J3KNP2;Q12788	Transducin beta-like protein 3	TBL3
9.7	0.72763	0.50153	J3KNQ4;Q9NVD7;E9PS97	Alpha-parvin	PARVA
43.6	0.251227	0.139456	J3KP15;Q01130;J3QL05	Serine/arginine-rich splicing factor 2	SRSF2
14.9	0.314903	-0.255799	J3KPP4;O95232;D6RDI2	Luc7-like protein 3	LUC7L3
79.3	0.0149563	0.00580851	J3KPS3;P04075;H3BQN4;H3BPS8;H3BUH7;H3BR04	Fructose-bisphosphate aldolase;Fructose-bisphosphate aldolase A	ALDOA
49.7	0.227219	-0.173094	J3KPX7;Q99623;F5GY37;F5GWA7;F5H3X6	Prohibitin-2	PHB2
24	0.208592	-0.154898	J3KQ32;Q9NTK5	Obg-like ATPase 1	OLA1
18.6	0.442464	-0.235315	J3KRI4;O43237;J3KRZ2	Cytoplasmic dynein 1 light intermediate chain 2	DYNC1LI2
55.8	0.133386	-0.0517788	J3KT51;Q9UK76;J3KSH8	Hematological and neurological expressed 1 protein;Hematological and neurological expressed 1 protein, N-terminally processed	HN1
35.8	0.0188041	-0.00783889	J3KTA4;P17844	Probable ATP-dependent RNA helicase DDX5	DDX5
31.6	1.13855	-0.186869	J3QR09;J3KTE4;P84098	Ribosomal protein L19;60S ribosomal protein L19	RPL19
46.1	0.297115	-0.144923	J3KTF8;J3QQX2;P52565;J3KRE2	Rho GDP-dissociation inhibitor 1	ARHGDIA
50.6	0.370749	0.186287	J3KTL2;Q07955	Serine/arginine-rich splicing factor 1	SRSF1
39.1	0.436913	0.174987	J3QLE5;P63162;P14678;J3KRY3;S4R3P3	Small nuclear ribonucleoprotein-associated protein N;Small nuclear ribonucleoprotein-associated proteins B and B	SNRPN;SNRPB
44	0.0905953	0.100487	J3QLI9;P62314	Small nuclear ribonucleoprotein Sm D1	SNRPD1
44.7	0.288512	0.0896091	J3QQ67;Q07020;H0YHA7;G3V203;F8VUA6;F8VYV2;A0A075B7A0	60S ribosomal protein L18	RPL18
23.1	0.0451846	-0.0398172	K7ES20;K7ENC6;J3QRG6;P42771;P42772	Cyclin-dependent kinase inhibitor 2A;Cyclin-dependent kinase 4 inhibitor B	CDKN2A;CDKN2B
60.5	0.332541	-0.0931908	J3QRS3;P19105;O14950	Myosin regulatory light chain 12A;Myosin regulatory light chain 12B	MYL12A;MYL12B
11.9	0.126831	-0.131451	J3QRU1;P07947	Non-specific protein-tyrosine kinase;Tyrosine-protein kinase Yes	YES1
35.3	0.629415	0.307938	J3QT28;O43684;J3QSX4	Mitotic checkpoint protein BUB3	BUB3
50	0.526658	-0.417354	K7EK07;P84243	Histone H3;Histone H3.3	H3F3B;H3F3A
29.8	0.222537	0.115014	K7EQ55;K7EK33;Q96EP5;K7EQ02	DAZ-associated protein 1	DAZAP1
15.4	0.104057	-0.11829	K7EKE6;P36776;K7EJE8	Lon protease homolog, mitochondrial	LONP1
24.3	0.0848938	0.0440642	K7ELL7;P14314	Glucosidase 2 subunit beta	PRKCSH
42.1	0.16254	0.377859	K7EM18;P41567	Eukaryotic translation initiation factor 1	EIF1
13.9	0.789974	-0.728226	K7ER96;O43396	Thioredoxin-like protein 1	TXNL1
25.5	0.671234	0.166822	K7ES31;K7ERF1;Q9UBQ5;K7EQM4;A0A087WVB9	Eukaryotic translation initiation factor 3 subunit K	EIF3K
43.3	0.145609	0.261952	M0QYT0
57.5	0.577881	-0.284008	M0R0F0;M0R0R2;P46782;M0QZN2	40S ribosomal protein S5;40S ribosomal protein S5, N-terminally processed	RPS5
21.3	0.262132	-0.398417	M0R0M7;Q15833;M0R118	Syntaxin-binding protein 2	STXBP2
56	0.285844	-0.095905	M0R3D6;M0R1A7;Q02543;M0R117;M0R0P7	60S ribosomal protein L18a	RPL18A
55.8	0.140119	0.0397851	M0R210;P62249;A0A087WZ27;M0R3H0;M0QX76;M0R1M5	40S ribosomal protein S16	RPS16;ZNF90
6.7	0.0774874	0.0934687	M0R2B7;P28340;M0QZR8	DNA polymerase;DNA polymerase delta catalytic subunit	POLD1
25.6	0.129864	-0.0700884	M0R389;Q15102	Platelet-activating factor acetylhydrolase IB subunit gamma	PAFAH1B3
12.3	0.136971	0.144598	O00116;A0A1B0GWA2	Alkyldihydroxyacetonephosphate synthase, peroxisomal	AGPS
79.6	0.528915	-0.128583	O00151	PDZ and LIM domain protein 1	PDLIM1
30.5	1.9015	-0.568316	O00154;K7EKP8	Cytosolic acyl coenzyme A thioester hydrolase	ACOT7
18.5	0.0547365	-0.021204	O00170;E9PMH2	AH receptor-interacting protein	AIP
10.6	0.144448	-0.0769049	O00186	Syntaxin-binding protein 3	STXBP3
4.5	0.0785811	-0.0730225	O00203	AP-3 complex subunit beta-1	AP3B1
29.1	0.125378	0.037734	O00231	26S proteasome non-ATPase regulatory subunit 11	PSMD11
14.5	0.389796	-0.323537	O00232	26S proteasome non-ATPase regulatory subunit 12	PSMD12
21	0.415678	-0.456566	O00264	Membrane-associated progesterone receptor component 1	PGRMC1
64.7	0.0783375	-0.0347093	O00299	Chloride intracellular channel protein 1	CLIC1
4.2	0.246903	0.447052	O00300	Tumor necrosis factor receptor superfamily member 11B	TNFRSF11B
37.8	0.25084	-0.195355	O00303	Eukaryotic translation initiation factor 3 subunit F	EIF3F
19.3	1.04957	0.246804	O00410;H0Y8C6	Importin-5	IPO5
19.7	0.276903	-0.232558	O00425	Insulin-like growth factor 2 mRNA-binding protein 3	IGF2BP3
15	0.468116	0.150272	O00442	RNA 3-terminal phosphate cyclase	RTCA
45.2	0.183515	-0.0969728	O00487	26S proteasome non-ATPase regulatory subunit 14	PSMD14
22.4	0.646293	-0.329847	O00567	Nucleolar protein 56	NOP56
16.7	0.21758	-0.163425	O00754	Lysosomal alpha-mannosidase;Lysosomal alpha-mannosidase A peptide;Lysosomal alpha-mannosidase B peptide;Lysosomal alpha-mannosidase C peptide;Lysosomal alpha-mannosidase D peptide;Lysosomal alpha-mannosidase E peptide	MAN2B1
40.7	0.0645112	0.0727892	O00764;F2Z2Y4	Pyridoxal kinase	PDXK
64.6	0.133589	0.0851863	O14579;M0QXB4	Coatomer subunit epsilon	COPE
8.5	0.808113	0.372249	O14617	AP-3 complex subunit delta-1	AP3D1
56	0.0132051	0.00475979	O14737;K7EQA1	Programmed cell death protein 5	PDCD5
8.2	0.679417	0.991523	O14744;G3V580;G3V2L6;C9JSX3	Protein arginine N-methyltransferase 5;Protein arginine N-methyltransferase 5, N-terminally processed	PRMT5
21.5	0.435635	-0.902674	O14745;J3QRP6	Na(+)/H(+) exchange regulatory cofactor NHE-RF1	SLC9A3R1
27.2	0.608324	0.259672	O14773	Tripeptidyl-peptidase 1	TPP1
16.6	0.35743	0.385815	O14787;A0A075B780	Transportin-2	TNPO2
59.7	0.0844053	0.020222	O14818;H0Y586	Proteasome subunit alpha type-7	PSMA7
12.4	1.06605	0.734749	O14879	Interferon-induced protein with tetratricopeptide repeats 3	IFIT3
8	0.334743	-0.353202	O14974;F8VZN8	Protein phosphatase 1 regulatory subunit 12A	PPP1R12A
3.9	0.0813845	0.116666	O14976	Cyclin-G-associated kinase	GAK
15.5	0.144667	0.126746	O14980	Exportin-1	XPO1
3.3	0.291098	-0.162423	O15067;J3QL39;J3KTL4;J3QSG0;J3QSH6	Phosphoribosylformylglycinamidine synthase	PFAS
42.2	1.11967	-0.445316	O15143	Actin-related protein 2/3 complex subunit 1B	ARPC1B
47.7	0.0161576	-0.00521723	O15144	Actin-related protein 2/3 complex subunit 2	ARPC2
56.2	0.57971	0.096523	O15145;C9JZD1	Actin-related protein 2/3 complex subunit 3	ARPC3
17	0.0472856	-0.0866229	O15173;U3KQM0	Membrane-associated progesterone receptor component 2	PGRMC2
15.5	0.000754644	0.000438372	O15212;A2AB88	Prefoldin subunit 6	PFDN6
46.5	1.09957	0.358029	O15460	Prolyl 4-hydroxylase subunit alpha-2	P4HA2
41.7	0.952928	-0.414088	O15511;B1ALC0	Actin-related protein 2/3 complex subunit 5	ARPC5
25.6	0.871419	1.08747	O15523	ATP-dependent RNA helicase DDX3Y	DDX3Y
15	0.169787	0.081872	O43143	Pre-mRNA-splicing factor ATP-dependent RNA helicase DHX15	DHX15
14.6	0.00136497	0.000818253	O43175;Q5SZU1	D-3-phosphoglycerate dehydrogenase	PHGDH
11	0.185817	-0.24737	O43242	26S proteasome non-ATPase regulatory subunit 3	PSMD3
24.7	0.391653	-0.607167	O43252	Bifunctional 3-phosphoadenosine 5-phosphosulfate synthase 1;Sulfate adenylyltransferase;Adenylyl-sulfate kinase	PAPSS1
13.6	0.543835	0.269381	O43264	Centromere/kinetochore protein zw10 homolog	ZW10
17.6	0.0982474	-0.0760485	O43294	Transforming growth factor beta-1-induced transcript 1 protein	TGFB1I1
26.2	0.299644	-0.136813	O43390;B4DT28	Heterogeneous nuclear ribonucleoprotein R	HNRNPR
70.3	0.765814	0.339077	O43504;R4GMU8;E9PLX3;A0A0C4DGV4	Ragulator complex protein LAMTOR5	LAMTOR5
81.9	0.292705	0.0798613	O43707	Alpha-actinin-4	ACTN4
10.8	1.45368	-0.675933	O43747	AP-1 complex subunit gamma-1	AP1G1
24.1	0.675684	-0.369376	O43776	Asparagine--tRNA ligase, cytoplasmic	NARS
42.3	0.175208	-0.21756	O43809	Cleavage and polyadenylation specificity factor subunit 5	NUDT21
3.8	1.17141	1.16825	O43818	U3 small nucleolar RNA-interacting protein 2	RRP9
47.9	0.801582	0.217286	O43852	Calumenin	CALU
6.5	0.369427	-0.69599	O43854	EGF-like repeat and discoidin I-like domain-containing protein 3	EDIL3
16.7	0.0858801	0.054862	O60443	Non-syndromic hearing impairment protein 5	DFNA5
10	0.321661	-0.404818	O60488;H0Y9A0	Long-chain-fatty-acid--CoA ligase 4	ACSL4
43.8	0.199062	-0.0690355	O60493	Sorting nexin-3	SNX3
4.6	0.142548	-0.241162	O60502	Protein O-GlcNAcase	MGEA5
23.9	0.4184	-0.304489	O60506;B7Z645	Heterogeneous nuclear ribonucleoprotein Q	SYNCRIP
34.8	0.481435	0.212492	O60565	Gremlin-1	GREM1
54.8	0.733332	-0.254357	O60664;K7ERZ3	Perilipin-3	PLIN3
18.1	0.302559	-0.363226	O60684;Q5TFJ7;O15131	Importin subunit alpha-7;Importin subunit alpha-6	KPNA6;KPNA5
28.3	0.315915	0.0987406	O60701	UDP-glucose 6-dehydrogenase	UGDH
15.7	2.71272	0.280443	O60763	General vesicular transport factor p115	USO1
16.9	0.715086	-0.547388	O60831;A6NM71	PRA1 family protein 2	PRAF2
31.3	0.184508	0.109201	O60832;C9IYT0;H7C0M1	H/ACA ribonucleoprotein complex subunit 4	DKC1
33	0.354386	-0.337921	O60888;C9IZG4	Protein CutA	CUTA
53.3	0.567921	-0.12491	O75083	WD repeat-containing protein 1	WDR1
6.1	0.05339	-0.0601854	O75165	DnaJ homolog subfamily C member 13	DNAJC13
30.4	0.661221	0.212499	O75340;A0A024QZ42	Programmed cell death protein 6	PDCD6
64.4	0.00919765	0.00585365	O75348	V-type proton ATPase subunit G 1	ATP6V1G1
12.4	1.62362	-0.475594	O75351	Vacuolar protein sorting-associated protein 4B	VPS4B
33.6	1.18865	-0.294593	O75367;B4DJC3	Core histone macro-H2A.1;Histone H2A	H2AFY
36	0.763052	-0.909476	O75368	SH3 domain-binding glutamic acid-rich-like protein	SH3BGRL
40.2	0.525093	-0.251217	O75369;E7EN95	Filamin-B	FLNB
40.9	0.234998	-0.207322	O75396	Vesicle-trafficking protein SEC22b	SEC22B
21.4	2.5459	-0.408285	O75436;S4R3Q6	Vacuolar protein sorting-associated protein 26A	VPS26A
7.4	0.0250679	0.0327263	O75475	PC4 and SFRS1-interacting protein	PSIP1
80.3	0.252029	-0.394013	O75506	Heat shock factor-binding protein 1	HSBP1
68.5	0.208724	-0.0856743	O75531	Barrier-to-autointegration factor;Barrier-to-autointegration factor, N-terminally processed	BANF1
14	0.0400945	-0.0215635	O75533	Splicing factor 3B subunit 1	SF3B1
10.4	0.359495	-0.189348	O75643	U5 small nuclear ribonucleoprotein 200 kDa helicase	SNRNP200
25.9	0.509593	0.227632	O75718;C9JP16	Cartilage-associated protein	CRTAP
36.7	0.206043	0.090051	O75874	Isocitrate dehydrogenase [NADP] cytoplasmic	IDH1
25	0.167637	-0.168052	O75915;F8WF90;C9JQU6;F8WF33	PRA1 family protein 3	ARL6IP5
46	0.2218	-0.327591	O75947;F5H608	ATP synthase subunit d, mitochondrial	ATP5H
19.1	0.0178703	-0.0235329	O76003	Glutaredoxin-3	GLRX3
18.6	0.118284	-0.108397	O76021;I3L3U9;J3QSV6;I3L3C4	Ribosomal L1 domain-containing protein 1	RSL1D1
6.1	0.303122	-0.180271	O76094;D6RDY6	Signal recognition particle subunit SRP72	SRP72
21.1	1.12579	1.58452	O94760	N(G),N(G)-dimethylarginine dimethylaminohydrolase 1	DDAH1
15.6	0.160439	-0.339423	O94826	Mitochondrial import receptor subunit TOM70	TOMM70A
6.9	0.00251887	0.00187079	O94855;E9PDM8	Protein transport protein Sec24D	SEC24D
11.3	0.202075	-0.35061	O94874	E3 UFM1-protein ligase 1	UFL1
44.2	0.110272	0.0726728	O94925	Glutaminase kidney isoform, mitochondrial	GLS
30.7	0.477889	0.131022	O94973;A0A0G2JS82;A0A0G2JQM1	AP-2 complex subunit alpha-2	AP2A2
19.3	0.493986	-0.634018	O95292	Vesicle-associated membrane protein-associated protein B/C	VAPB
19.1	0.600532	0.575815	O95295	SNARE-associated protein Snapin	SNAPIN
17	0.0920136	0.0621408	O95302	Peptidyl-prolyl cis-trans isomerase FKBP9	FKBP9
63.2	0.143501	-0.0943782	O95336;M0R261	6-phosphogluconolactonase	PGLS
45.3	0.922336	0.254148	O95340	Bifunctional 3-phosphoadenosine 5-phosphosulfate synthase 2;Sulfate adenylyltransferase;Adenylyl-sulfate kinase	PAPSS2
49.8	0.367497	-0.53461	O95372;Q5QPQ1;Q5QPQ3;Q5QPQ2;Q5QPN9;Q5QPQ0	Acyl-protein thioesterase 2	LYPLA2
14.5	0.478191	-0.195039	O95373	Importin-7	IPO7
24.7	0.185454	0.0946983	O95394;J3KN95;A0A087WT27	Phosphoacetylglucosamine mutase	PGM3
5.5	0.623459	0.302389	O95486	Protein transport protein Sec24A	SEC24A
40.6	0.412538	-0.165111	O95571;M0QXB5	Persulfide dioxygenase ETHE1, mitochondrial	ETHE1
46.9	0.25486	0.158322	O95777;F2Z2Y6;C9JIZ0;C9JNV3	U6 snRNA-associated Sm-like protein LSm8	LSM8
29.1	0.0604442	-0.0227833	O95782	AP-2 complex subunit alpha-1	AP2A1
33.2	0.218384	0.0631752	O95816	BAG family molecular chaperone regulator 2	BAG2
23.3	0.579832	0.362587	O95881	Thioredoxin domain-containing protein 12	TXNDC12
82.8	0.269058	-0.0957692	P00338;F5GXY2;F5GYU2	L-lactate dehydrogenase A chain	LDHA
36.2	0.0426621	-0.054142	P00367;P49448	Glutamate dehydrogenase 1, mitochondrial;Glutamate dehydrogenase 2, mitochondrial	GLUD1;GLUD2
43.5	0.609796	-0.74925	P00387;B1AHF3	NADH-cytochrome b5 reductase 3;NADH-cytochrome b5 reductase 3 membrane-bound form;NADH-cytochrome b5 reductase 3 soluble form	CYB5R3
17.2	0.806334	0.312619	P00390	Glutathione reductase, mitochondrial	GSR
41	0.248219	-0.496569	P00403	Cytochrome c oxidase subunit 2	MT-CO2
86.4	0.422314	-0.198719	P00441;H7BYH4	Superoxide dismutase [Cu-Zn]	SOD1
24.8	0.315713	-0.280339	P00492	Hypoxanthine-guanine phosphoribosyltransferase	HPRT1
89.2	0.268682	-0.0837975	P00558	Phosphoglycerate kinase 1	PGK1
21.9	0.0513517	-0.0961625	Q5T9B7;P00568	Adenylate kinase isoenzyme 1	AK1
7.5	0.0547904	-0.022102	P02462	Collagen alpha-1(IV) chain;Arresten	COL4A1
78.9	0.664518	-0.396778	P02511;E9PR44;A0A024R3B9;E9PNH7;E9PJL7;E9PRA8	Alpha-crystallin B chain	CRYAB
64.9	0.542627	0.174852	P02545;Q3BDU5;Q5TCI8	Prelamin-A/C;Lamin-A/C	LMNA
33.2	0.645725	0.357612	P02751	Fibronectin;Anastellin;Ugl-Y1;Ugl-Y2;Ugl-Y3	FN1
10.7	0.480491	-0.180902	P02786;G3V0E5	Transferrin receptor protein 1;Transferrin receptor protein 1, serum form	TFRC
50.8	0.727829	-0.461517	P02795;P80297;P13640	Metallothionein-2;Metallothionein-1X;Metallothionein-1G	MT2A;MT1X;MT1G
26.4	0.0264758	-0.0147524	P04040	Catalase	CAT
39.9	3.14675	1.076	P04062;A0A0G2JNZ5;A0A0G2JLB3;A0A0G2JNZ0	Glucosylceramidase	GBA
42.7	0.0491036	0.042312	P04066	Tissue alpha-L-fucosidase	FUCA1
45.9	0.944222	-1.56711	P04080	Cystatin-B	CSTB
69.1	0.175967	-0.131866	P04083	Annexin A1	ANXA1
66.4	0.553224	0.288187	P04350	Tubulin beta-4A chain	TUBB4A
94	0.300004	-0.0919832	P04406;E7EUT5	Glyceraldehyde-3-phosphate dehydrogenase	GAPDH
90.2	0.392327	-0.207171	P04792	Heat shock protein beta-1	HSPB1
27.7	0.4492	-0.369452	P04843;B7Z4L4	Dolichyl-diphosphooligosaccharide--protein glycosyltransferase subunit 1	RPN1
26.5	0.181119	-0.159387	P04844;Q5JYR7	Dolichyl-diphosphooligosaccharide--protein glycosyltransferase subunit 2	RPN2
40	0.41383	-0.91036	P04899	Guanine nucleotide-binding protein G(i) subunit alpha-2	GNAI2
6.6	0.0503571	0.127256	P05023	Sodium/potassium-transporting ATPase subunit alpha-1	ATP1A1
20.7	0.11417	0.0657469	P05106;H3BM21;I3L4X8	Integrin beta-3;Integrin beta	ITGB3
45.3	0.0980562	-0.15359	P05141	ADP/ATP translocase 2;ADP/ATP translocase 2, N-terminally processed	SLC25A5
37.6	0.598559	0.607228	P05161;A0A096LNZ9;A0A096LPJ4	Ubiquitin-like protein ISG15	ISG15
31.7	0.492322	0.144824	P05198;H0YJS4;G3V4T5	Eukaryotic translation initiation factor 2 subunit 1	EIF2S1
9.2	1.40537	0.462271	P05362;E7ESS4	Intercellular adhesion molecule 1	ICAM1
79.8	0.767527	0.322753	P05386	60S acidic ribosomal protein P1	RPLP1
80.9	0.0154356	-0.00381692	P05387	60S acidic ribosomal protein P2	RPLP2
53	0.458826	0.110453	P05388;F8VWS0;F8VU65;F8VPE8;G3V210;F8VW21;F8VQY6;F8VRK7;Q8NHW5;F8VWV4;F8VZS0	60S acidic ribosomal protein P0;60S acidic ribosomal protein P0-like	RPLP0;RPLP0P6
32.6	0.240817	0.131492	P05455;E7ERC4	Lupus La protein	SSB
31.2	0.324611	0.140228	P05556	Integrin beta-1	ITGB1
65.8	1.90022	0.617654	P05783;F8VZY9	Keratin, type I cytoskeletal 18	KRT18
75.8	0.112416	-0.0909948	P06576;H0YH81;F8W079	ATP synthase subunit beta, mitochondrial;ATP synthase subunit beta	ATP5B
83.3	0.237087	0.17552	P06703;R4GN98	Protein S100-A6;Protein S100	S100A6
71	0.125333	0.0459627	P06733	Alpha-enolase	ENO1
51.4	0.18516	0.087876	P06748	Nucleophosmin	NPM1
30.5	0.510662	0.194972	P06756	Integrin alpha-V;Integrin alpha-V heavy chain;Integrin alpha-V light chain	ITGAV
54.8	1.94329	-0.287423	P07195;A8MW50;C9J7H8;F5H793	L-lactate dehydrogenase B chain;L-lactate dehydrogenase	LDHB
78.3	1.12116	0.326782	P07237;H7BZ94	Protein disulfide-isomerase	P4HB
86.1	0.255386	0.0414664	P07355;H0YN42;H0YMD0;H0YMU9;A6NMY6;H0YM50;H0YKS4	Annexin A2;Annexin;Putative annexin A2-like protein	ANXA2;ANXA2P2
16.2	0.903077	-0.39041	P07384	Calpain-1 catalytic subunit	CAPN1
75.4	0.368634	-0.277197	Q5JP53;P07437;Q5ST81	Tubulin beta chain	TUBB
36.8	2.58143	0.911287	P07602;C9JIZ6	Prosaposin;Saposin-A;Saposin-B-Val;Saposin-B;Saposin-C;Saposin-D	PSAP
41.9	0.00360435	-0.00168292	P07686;Q5URX0;H0YA83;H0Y9B6	Beta-hexosaminidase subunit beta;Beta-hexosaminidase subunit beta chain B;Beta-hexosaminidase subunit beta chain A	HEXB
22.2	0.278699	-0.148925	P07711	Cathepsin L1;Cathepsin L1 heavy chain;Cathepsin L1 light chain	CTSL
97.1	0.285718	-0.135745	P07737;K7EJ44	Profilin-1	PFN1
55	1.08007	-0.741661	P07741;H3BQZ9;H3BQB1;H3BQF1	Adenine phosphoribosyltransferase	APRT
23.6	0.404615	-0.411786	P07814;V9GYZ6	Bifunctional glutamate/proline--tRNA ligase;Glutamate--tRNA ligase;Proline--tRNA ligase	EPRS
41.6	0.349557	-0.180343	P07858	Cathepsin B;Cathepsin B light chain;Cathepsin B heavy chain	CTSB
61.6	0.836378	-0.0903899	P07900	Heat shock protein HSP 90-alpha	HSP90AA1
20.6	0.242154	-0.238189	P07954	Fumarate hydratase, mitochondrial	FH
60.6	1.9556	0.31835	P08133;E5RK69;E7EMC6	Annexin A6;Annexin	ANXA6
72.9	0.168991	0.172084	Q5JR08;P08134;E9PQH6;Q5JR07;Q5JR05	Rho-related GTP-binding protein RhoC	RHOC
62.8	0.468982	-0.0653439	P08238	Heat shock protein HSP 90-beta	HSP90AB1
12.4	0.759017	-0.98584	P08240	Signal recognition particle receptor subunit alpha	SRPR
5.9	0.683573	0.208357	P08572	Collagen alpha-2(IV) chain;Canstatin	COL4A2
16.7	0.0724852	0.0353149	P08621	U1 small nuclear ribonucleoprotein 70 kDa	SNRNP70
94.6	1.92843	0.341842	P08670;B0YJC4	Vimentin	VIM
65.2	0.42254	0.0986999	P08708;H0YN88;A0A075B716	40S ribosomal protein S17	RPS17
71.9	0.692859	-0.218026	P08758;D6RBL5;D6RBE9	Annexin A5;Annexin	ANXA5
39.2	0.16183	-0.300842	P09104;F5H0C8	Gamma-enolase;Enolase	ENO2
32.8	1.34942	0.468536	P09110;C9JDE9;H7C131	3-ketoacyl-CoA thiolase, peroxisomal	ACAA1
53.3	0.423311	-0.160801	P09211;A8MX94	Glutathione S-transferase P	GSTP1
94.1	1.10468	0.248315	P09382	Galectin-1	LGALS1
52.1	0.816987	0.175163	P09429;Q5T7C4;B2RPK0	High mobility group protein B1;Putative high mobility group protein B1-like 1	HMGB1;HMGB1P1
32	1.76764	0.810704	P09486;E5RK62;F5GY03	SPARC	SPARC
57.4	0.881392	0.196344	P09493;H0YL52;H0YKP3	Tropomyosin alpha-1 chain	TPM1
23.8	0.516845	-0.144229	P09496;F8WF69;C9J8P9	Clathrin light chain A	CLTA
63.6	1.94796	-0.364715	P09525;Q6P452	Annexin A4;Annexin	ANXA4
26.8	0.461798	0.18163	P09543	2,3-cyclic-nucleotide 3-phosphodiesterase	CNP
27.7	0.138823	0.140794	P09622;E9PEX6	Dihydrolipoyl dehydrogenase, mitochondrial;Dihydrolipoyl dehydrogenase	DLD
22.4	0.0129516	0.00529798	P09661;H0YKK0;H0YMA0	U2 small nuclear ribonucleoprotein A	SNRPA1
19	0.468666	-0.406546	P09874	Poly [ADP-ribose] polymerase 1	PARP1
7.7	0.577627	0.714719	P09914	Interferon-induced protein with tetratricopeptide repeats 1	IFIT1
91	1.18665	0.322615	P09936;D6R956;D6RE83;D6R974	Ubiquitin carboxyl-terminal hydrolase isozyme L1;Ubiquitin carboxyl-terminal hydrolase	UCHL1
17.5	0.18238	-0.101228	P09960	Leukotriene A-4 hydrolase	LTA4H
13.2	0.0553907	-0.151381	P09972;K7EKH5;C9J8F3;J3KSV6;J3QKP5;A8MVZ9	Fructose-bisphosphate aldolase C;Fructose-bisphosphate aldolase	ALDOC
53.9	0.339446	-0.269097	Q71UI9;P0C0S5;C9J0D1;C9J386	Histone H2A.V;Histone H2A.Z;Histone H2A	H2AFV;H2AFZ
31.2	0.867323	0.338087	P0DN76;Q01081;A0A1B0GW87;M0QYK5;M0R2N4;Q8WU68	Splicing factor U2AF 35 kDa subunit;Splicing factor U2AF 26 kDa subunit	U2AF1;U2AF1L4
15.4	0.108708	-0.0475845	P10155	60 kDa SS-A/Ro ribonucleoprotein	TROVE2
22.8	0.171106	0.0922572	P10253	Lysosomal alpha-glucosidase;76 kDa lysosomal alpha-glucosidase;70 kDa lysosomal alpha-glucosidase	GAA
65.7	0.257455	-0.148733	P10599	Thioredoxin	TXN
36.4	0.353329	-0.566329	P10606	Cytochrome c oxidase subunit 5B, mitochondrial	COX5B
21.2	0.207201	0.117136	X6R5C5;X6R8A1;P10619	Carboxypeptidase;Lysosomal protective protein;Lysosomal protective protein 32 kDa chain;Lysosomal protective protein 20 kDa chain	CTSA
26.5	1.40176	0.259077	P10644;K7EPB2	cAMP-dependent protein kinase type I-alpha regulatory subunit;cAMP-dependent protein kinase type I-alpha regulatory subunit, N-terminally processed	PRKAR1A
65.2	0.53398	-0.210874	P10768;X6RA14;H7BZT7;U3KQT1	S-formylglutathione hydrolase	ESD
75.7	0.21825	0.198715	P10809	60 kDa heat shock protein, mitochondrial	HSPD1
15.5	1.63812	0.919763	P10915;D6RBS1	Hyaluronan and proteoglycan link protein 1	HAPLN1
50.2	0.762755	0.190041	P11021	78 kDa glucose-regulated protein	HSPA5
5.3	3.35785	0.693028	P11047	Laminin subunit gamma-1	LAMC1
56	0.168436	0.0153364	P11142;E9PKE3;E9PNE6;A8K7Q2;E9PN89	Heat shock cognate 71 kDa protein	HSPA8
30.4	0.0885245	-0.103011	P11177;C9J634	Pyruvate dehydrogenase E1 component subunit beta, mitochondrial	PDHB
4.8	0.238677	-0.2644	P11182;Q5VVL7	Lipoamide acyltransferase component of branched-chain alpha-keto acid dehydrogenase complex, mitochondrial	DBT
31.2	0.00064325	-0.000376383	P11216	Glycogen phosphorylase, brain form	PYGB
16	0.877664	0.358267	P11233;H7C3P7;P11234	Ras-related protein Ral-A;Ras-related protein Ral-B	RALA;RALB
13.4	1.30801	-0.371805	P11279	Lysosome-associated membrane glycoprotein 1	LAMP1
3.1	0.0856743	-0.0866664	P11388	DNA topoisomerase 2-alpha	TOP2A
32.2	0.0645346	-0.0427926	P11413;E9PD92;E7EM57;E7EUI8	Glucose-6-phosphate 1-dehydrogenase	G6PD
13.2	0.050796	0.0137974	P11717	Cation-independent mannose-6-phosphate receptor	IGF2R
44.4	0.862985	-0.385736	P11766	Alcohol dehydrogenase class-3	ADH5
41.5	1.59254	0.188743	P11940;A0A087WTT1;E7EQV3;E7ERJ7;H0YAR2	Polyadenylate-binding protein 1;Polyadenylate-binding protein	PABPC1
60.9	0.072795	0.021938	P12004	Proliferating cell nuclear antigen	PCNA
14.7	0.593926	-0.629974	P12081;B4E1C5;B4DDD8;B3KWE1	Histidine--tRNA ligase, cytoplasmic	HARS
42.3	0.215822	-0.375885	P12236	ADP/ATP translocase 3;ADP/ATP translocase 3, N-terminally processed	SLC25A6
35.8	0.187474	-0.142505	P12268;H0Y4R1	Inosine-5-monophosphate dehydrogenase 2	IMPDH2
10.7	0.0210238	0.01745	P12270	Nucleoprotein TPR	TPR
23.4	1.63545	-1.32352	P12277;G3V4N7	Creatine kinase B-type	CKB
53.9	0.0933795	0.0841764	P12429;D6RA82;D6RFG5	Annexin A3;Annexin	ANXA3
84.8	0.0360837	0.012591	P12814	Alpha-actinin-1	ACTN1
9.7	0.291792	-0.322588	P12955	Xaa-Pro dipeptidase	PEPD
40.4	0.130123	-0.0833766	P12956;B1AHC9	X-ray repair cross-complementing protein 6	XRCC6
65.3	0.975653	0.334396	P13010	X-ray repair cross-complementing protein 5	XRCC5
32.5	0.392278	-0.710903	P13073;Q86WV2;H3BN72;H3BNV9	Cytochrome c oxidase subunit 4 isoform 1, mitochondrial	COX4I1
44.3	0.164247	-0.109928	P13489;H0YCR7	Ribonuclease inhibitor	RNH1
62.5	0.500825	-0.151881	P13639	Elongation factor 2	EEF2
56.9	0.402074	0.159757	P13667	Protein disulfide-isomerase A4	PDIA4
39.1	0.915596	0.287937	P13674	Prolyl 4-hydroxylase subunit alpha-1	P4HA1
13.9	0.998185	0.564197	P13796;Q5TBN3	Plastin-2	LCP1
34.6	0.221137	0.1243	P13797;A0A0A0MSQ0	Plastin-3	PLS3
50.2	0.557469	0.244345	P13804;H0YK49;H0YLU7;H0YNX6;H0YL12;H0YKF0	Electron transfer flavoprotein subunit alpha, mitochondrial	ETFA
30.4	0.278323	0.292144	P13861;H7C1L0	cAMP-dependent protein kinase type II-alpha regulatory subunit	PRKAR2A
35.7	0.00190786	-0.000699997	P14174	Macrophage migration inhibitory factor	MIF
40.9	0.0260748	-0.0136992	P14550	Alcohol dehydrogenase [NADP(+)]	AKR1A1
82.5	0.589183	-0.308598	P14618;B4DNK4	Pyruvate kinase PKM;Pyruvate kinase	PKM
68	1.27349	0.332665	P14625	Endoplasmin	HSP90B1
66.3	0.551539	-0.431956	P14854	Cytochrome c oxidase subunit 6B1	COX6B1
35.1	0.242134	0.109871	P14866;M0QXS5	Heterogeneous nuclear ribonucleoprotein L	HNRNPL
31.9	0.284953	0.0786521	P14868;H7BZ35	Aspartate--tRNA ligase, cytoplasmic	DARS
14.6	0.70782	-0.289427	P14923;C9JTX4;C9J826;C9JK18;C9JKY1	Junction plakoglobin	JUP
84.8	1.40558	-0.381422	P15121;E9PCX2	Aldose reductase	AKR1B1
3.4	0.487733	0.464183	P15848	Arylsulfatase B	ARSB
53.9	0.160491	0.0659739	P15880;H0YEN5;E9PMM9;I3L404;E9PPT0;E9PQD7;E9PM36	40S ribosomal protein S2	RPS2
49.3	0.881476	0.292253	P15927;Q5TEJ7	Replication protein A 32 kDa subunit	RPA2
26.6	0.233602	0.103563	P16278;E7EQ29	Beta-galactosidase	GLB1
23.9	0.380324	-0.322883	P16401	Histone H1.5	HIST1H1B
35.2	0.0328021	0.0220639	P16403	Histone H1.2	HIST1H1C
9.9	0.477082	-0.58484	P16435;E7EMD0;H0Y4R2	NADPH--cytochrome P450 reductase	POR
10.6	0.563227	-0.74251	P16615;H7C5W9	Sarcoplasmic/endoplasmic reticulum calcium ATPase 2	ATP2A2
17.4	0.506343	0.228161	P16930;H0YLC7	Fumarylacetoacetase	FAH
63.8	1.192	-0.59139	P16949;A2A2D0	Stathmin	STMN1
13.1	0.597185	-0.609636	P17050	Alpha-N-acetylgalactosaminidase	NAGA
23.4	0.384151	-0.142389	P17096	High mobility group protein HMG-I/HMG-Y	HMGA1
32.9	0.602039	-0.379738	P17174	Aspartate aminotransferase, cytoplasmic	GOT1
9.5	2.53156	1.09432	P17405;G3V1E1;E9PQT3	Sphingomyelin phosphodiesterase	SMPD1
19.3	0.0158738	-0.0115382	P17655	Calpain-2 catalytic subunit	CAPN2
20.3	0.0556059	0.0838874	P17812	CTP synthase 1	CTPS1
25.4	1.39571	-0.543012	P17858	ATP-dependent 6-phosphofructokinase, liver type	PFKL
29.6	0.0487934	0.0208413	P17931;G3V3R6	Galectin-3;Galectin	LGALS3
69.8	0.221972	0.0561991	P17987;E7ERF2;F5H282;E7EQR6	T-complex protein 1 subunit alpha	TCP1
7.8	0.728946	-0.604284	P18031	Tyrosine-protein phosphatase non-receptor type 1	PTPN1
47.3	0.0272431	-0.0147851	P18077;C9K025;F8WBS5;F8WB72	60S ribosomal protein L35a	RPL35A
4.3	0.0757674	0.104692	P18084;V9GYZ1;V9GZ57	Integrin beta-5;Integrin beta	ITGB5
50	0.146667	0.0909675	P18085;C9JAK5;U3KQF2;C9JPM4	ADP-ribosylation factor 4	ARF4
50.8	0.0680412	0.0187473	P18124;A8MUD9	60S ribosomal protein L7	RPL7
59.2	1.1542	0.216076	P18206;Q5JQ13	Vinculin	VCL
74	0.347839	-0.116676	P18669	Phosphoglycerate mutase 1	PGAM1
26.9	0.43924	-0.530717	P18859;A8MUH2	ATP synthase-coupling factor 6, mitochondrial	ATP5J
40.7	0.730884	0.264796	P19338;H7BY16	Nucleolin	NCL
26.3	0.0449288	0.0179113	P19367	Hexokinase-1	HK1
6.9	0.681906	0.435139	P19387	DNA-directed RNA polymerase II subunit RPB3	POLR2C
15.5	0.288206	0.107153	P19440;A6NGU5;E7ET76;B5MCK8;E7ETR7;P36268	Gamma-glutamyltranspeptidase 1;Gamma-glutamyltranspeptidase 1 heavy chain;Gamma-glutamyltranspeptidase 1 light chain;Putative gamma-glutamyltranspeptidase 3;Putative gamma-glutamyltranspeptidase 3 heavy chain;Putative gamma-glutamyltranspeptidase 3 light chain;Inactive gamma-glutamyltranspeptidase 2	GGT1;GGT3P;GGT2
10	0.677943	0.489609	P19525	Interferon-induced, double-stranded RNA-activated protein kinase	EIF2AK2
6	0.0190674	-0.00550588	P19623;K7EL89;K7EKM4	Spermidine synthase	SRM
11.4	0.0462564	-0.0219949	P19784;H3BSA1	Casein kinase II subunit alpha	CSNK2A2
21.3	0.478872	0.518778	P20042	Eukaryotic translation initiation factor 2 subunit 2	EIF2S2
8.2	0.164744	0.150541	P20337	Ras-related protein Rab-3B	RAB3B
30.3	1.05649	-1.2597	P20340;Q9NRW1;C9JU14;J3KR73	Ras-related protein Rab-6A;Ras-related protein Rab-6B	RAB6A;RAB6B
26.3	0.486487	0.725621	P20591;F8W8T1	Interferon-induced GTP-binding protein Mx1;Interferon-induced GTP-binding protein Mx1, N-terminally processed	MX1
60.2	0.503387	0.173991	P20618	Proteasome subunit beta type-1	PSMB1
19.1	0.268734	0.41493	P20645;F5GX30	Cation-dependent mannose-6-phosphate receptor	M6PR
57.3	0.162626	-0.286509	P20674;H3BRM5;H3BV69;H3BNX8	Cytochrome c oxidase subunit 5A, mitochondrial	COX5A
62.1	0.859491	0.31067	P20700;E9PBF6;A0A0D9SFE5	Lamin-B1	LMNB1
42.5	0.817243	0.33466	P21281	V-type proton ATPase subunit B, brain isoform	ATP6V1B2
16	0.0398154	0.0228421	P21283	V-type proton ATPase subunit C 1	ATP6V1C1
50.8	1.47592	-0.334459	P21291;E9PS42;E9PP21	Cysteine and glycine-rich protein 1	CSRP1
52.4	0.0622141	0.0252597	Q5HY54;P21333;Q60FE5;A0A087WWY3	Filamin-A	FLNA
18.9	0.389804	-0.38797	P21399	Cytoplasmic aconitate hydratase	ACO1
47.7	4.7911	0.784813	P21589	5-nucleotidase	NT5E
51.9	0.746363	-0.651314	P21796;C9JI87	Voltage-dependent anion-selective channel protein 1	VDAC1
50.9	0.199027	-0.0719134	P21980	Protein-glutamine gamma-glutamyltransferase 2	TGM2
54.2	0.31676	0.156547	P22087;M0QXL5;M0R0P1;M0R299;M0R2Q4;M0R2U2;M0R1H0;M0R2B0	rRNA 2-O-methyltransferase fibrillarin	FBL
12.6	0.00437718	0.00208155	P22102	Trifunctional purine biosynthetic protein adenosine-3;Phosphoribosylamine--glycine ligase;Phosphoribosylformylglycinamidine cyclo-ligase;Phosphoribosylglycinamide formyltransferase	GART
40	0.556148	-0.2663	P22234;E9PBS1;D6RF62	Multifunctional protein ADE2;Phosphoribosylaminoimidazole-succinocarboxamide synthase;Phosphoribosylaminoimidazole carboxylase	PAICS
17.2	0.795369	0.310101	P22307;H0YF61	Non-specific lipid-transfer protein	SCP2
51	0.438208	0.093461	P22314	Ubiquitin-like modifier-activating enzyme 1	UBA1
69.7	0.0728467	0.0325902	P22626;A0A087WUI2	Heterogeneous nuclear ribonucleoproteins A2/B1	HNRNPA2B1
20.3	0.0278001	0.016511	P23193;B7Z4S1	Transcription elongation factor A protein 1	TCEA1
37.8	0.0216612	-0.0057958	P23246	Splicing factor, proline- and glutamine-rich	SFPQ
63.4	0.612218	0.140778	P23284	Peptidyl-prolyl cis-trans isomerase B	PPIB
18.7	0.467124	-0.585817	P23368	NAD-dependent malic enzyme, mitochondrial	ME2
19.3	0.0463542	-0.0803884	P23381	Tryptophan--tRNA ligase, cytoplasmic;T1-TrpRS;T2-TrpRS	WARS
81.1	0.253295	-0.0875572	P23396;E9PL09;E9PPU1;F2Z2S8;H0YCJ7;H0YEU2	40S ribosomal protein S3	RPS3
7.8	1.17858	1.33294	P23497;C9JBL0;E9PHV6	Nuclear autoantigen Sp-100	SP100
49.3	0.0518093	0.0152168	P23526	Adenosylhomocysteinase	AHCY
69.8	0.00983746	0.0105028	Q16778;P33778;P23527;Q8N257	Histone H2B type 2-E;Histone H2B type 1-B;Histone H2B type 1-O;Histone H2B type 3-B	HIST2H2BE;HIST1H2BB;HIST1H2BO;HIST3H2BB
84.3	0.638952	-0.117228	P23528;G3V1A4;E9PP50;E9PK25;E9PQB7;E9PLJ3;E9PS23	Cofilin-1	CFL1
11.1	0.402917	0.539286	P23610	Factor VIII intron 22 protein	F8A1
54.7	0.0531363	0.0171216	P24534	Elongation factor 1-beta	EEF1B2
30.1	0.358041	-0.596251	P24539;Q5QNZ2	ATP synthase F(0) complex subunit B1, mitochondrial	ATP5F1
10.3	1.33	0.669178	P24752;E9PRQ6	Acetyl-CoA acetyltransferase, mitochondrial	ACAT1
62.2	1.18915	0.537059	P24844;J3KTJ1	Myosin regulatory light polypeptide 9	MYL9;MYL12A
29	1.2638	0.114277	P25205;J3KQ69	DNA replication licensing factor MCM3	MCM3
77.3	0.340859	0.0996885	P25398	40S ribosomal protein S12	RPS12
50.8	0.157995	-0.15226	P25705	ATP synthase subunit alpha, mitochondrial	ATP5A1
53.2	0.633704	-0.0961971	P25786;F5GX11;B4DEV8	Proteasome subunit alpha type-1;Proteasome subunit alpha type	PSMA1
32.2	0.221734	0.107091	P25788;G3V4X5	Proteasome subunit alpha type-3	PSMA3
20.4	1.39097	0.417895	P26006	Integrin alpha-3;Integrin alpha-3 heavy chain;Integrin alpha-3 light chain	ITGA3
62.4	0.60907	-0.171182	P26038	Moesin	MSN
20	0.0498901	0.0547981	P26368;K7ENG2	Splicing factor U2AF 65 kDa subunit	U2AF2
53.1	0.0281904	0.00509707	P26373;J3QSB4	60S ribosomal protein L13	RPL13
34.4	0.376247	-0.179128	P26583;D6R9A6	High mobility group protein B2	HMGB2
64.8	0.417209	0.134485	P26599;A0A0U1RRM4;A6NLN1	Polypyrimidine tract-binding protein 1	PTBP1
26.1	0.143301	-0.101624	P26639	Threonine--tRNA ligase, cytoplasmic	TARS
18.8	0.054631	-0.0708555	P26640;A0A140T936	Valine--tRNA ligase	VARS
66.8	0.238227	-0.0509939	P26641	Elongation factor 1-gamma	EEF1G
33.1	0.13853	0.0731068	P26885;F5H0N4	Peptidyl-prolyl cis-trans isomerase FKBP2;Peptidyl-prolyl cis-trans isomerase	FKBP2
37.7	0.21421	-0.574448	P27144;D3DQ64	Adenylate kinase 4, mitochondrial	AK4
64.1	0.393415	-0.123192	P27348;E9PG15	14-3-3 protein theta	YWHAQ
57.5	0.842588	-0.138771	X1WI28;P27635;F8W7C6;A0A087WV22;H7C123;H7C2C5	60S ribosomal protein L10	RPL10
36.5	0.412307	0.126608	P27694	Replication protein A 70 kDa DNA-binding subunit;Replication protein A 70 kDa DNA-binding subunit, N-terminally processed	RPA1
38.4	0.711554	-0.119585	P27695;G3V5Q1;G3V3M6;G3V5D9;A0A0C4DGK8;G3V3C7	DNA-(apurinic or apyrimidinic site) lyase;DNA-(apurinic or apyrimidinic site) lyase, mitochondrial	APEX1
73.6	0.964576	0.318572	P27797;K7EJB9	Calreticulin	CALR
15.9	0.539064	-0.348305	P27824	Calnexin	CANX
39.9	0.950191	-0.348645	X5D2R7;P28062;Q5JNW7;A0A140T998	Proteasome subunit beta type;Proteasome subunit beta type-8	PSM8;PSMB8
56.8	0.0431912	0.00899124	P28066	Proteasome subunit alpha type-5	PSMA5
26.9	0.272615	0.0988951	P28070	Proteasome subunit beta type-4	PSMB4
43.1	0.427736	0.115442	P28072;A0A087X2I4	Proteasome subunit beta type-6;Proteasome subunit beta type	PSMB6
27	0.942766	0.253568	P28074;H0YJM8	Proteasome subunit beta type-5	PSMB5
9.4	0.430208	0.477591	P28288	ATP-binding cassette sub-family D member 3	ABCD3
6.9	0.953683	-1.18727	P28482	Mitogen-activated protein kinase 1	MAPK1
42.4	0.164853	-0.106274	P28838	Cytosol aminopeptidase	LAP3
83.6	0.0318904	-0.00792376	P29401;A0A0B4J1R6	Transketolase	TKT
45.2	0.61324	0.242088	P29590;H3BT57	Protein PML	PML
10.2	0.0958649	-0.373994	P29966	Myristoylated alanine-rich C-kinase substrate	MARCKS
46	0.899245	0.23457	P30040;F8VY02	Endoplasmic reticulum resident protein 29	ERP29
74.1	0.334673	-0.113815	P30041	Peroxiredoxin-6	PRDX6
56.1	1.34841	-0.332042	P30044	Peroxiredoxin-5, mitochondrial	PRDX5
45.8	0.446067	1.09501	P30046;J3KQ18;H7C342;B5MC82;A6NHG4	D-dopachrome decarboxylase;D-dopachrome decarboxylase-like protein	DDT;DDTL
55.1	0.0939662	0.0803967	P30048	Thioredoxin-dependent peroxide reductase, mitochondrial	PRDX3
69.1	0.267058	-0.0881901	P30050	60S ribosomal protein L12	RPL12
37.2	0.124796	0.0890535	P30084	Enoyl-CoA hydratase, mitochondrial	ECHS1
56.6	0.434338	0.220335	P30085;Q5T0D2	UMP-CMP kinase	CMPK1
65.8	1.09142	-0.337523	P30086	Phosphatidylethanolamine-binding protein 1;Hippocampal cholinergic neurostimulating peptide	PEBP1
66.9	0.534025	0.164637	P30101	Protein disulfide-isomerase A3	PDIA3
50.9	0.573522	-0.299675	P30153;B3KQV6	Serine/threonine-protein phosphatase 2A 65 kDa regulatory subunit A alpha isoform	PPP2R1A
16.7	0.137664	0.0804942	P30419	Glycylpeptide N-tetradecanoyltransferase 1	NMT1
48.1	0.353393	0.333408	P30481;A0A140T9Y5;A0A140T997;A0A140TA14;A0A140TA11;A0A140T9H3;A0A140T9A9;P30483	HLA class I histocompatibility antigen, B-44 alpha chain;HLA class I histocompatibility antigen, B-45 alpha chain	HLA-B
41.2	1.03152	0.483809	P30837	Aldehyde dehydrogenase X, mitochondrial	ALDH1B1
51.2	0.867257	-0.149162	P31939	Bifunctional purine biosynthesis protein PURH;Phosphoribosylaminoimidazolecarboxamide formyltransferase;IMP cyclohydrolase	ATIC
32.7	0.818052	0.440923	P31942	Heterogeneous nuclear ribonucleoprotein H3	HNRNPH3
56.9	0.0381025	-0.0216373	P31946	14-3-3 protein beta/alpha;14-3-3 protein beta/alpha, N-terminally processed	YWHAB
34.3	0.0717962	0.377642	P31947	14-3-3 protein sigma	SFN
41.1	1.47913	-0.25149	P31948;F5H783	Stress-induced-phosphoprotein 1	STIP1
86.7	0.244267	-0.119541	P31949	Protein S100-A11;Protein S100-A11, N-terminally processed	S100A11
54.5	0.3566	-0.118883	P32119;A6NIW5	Peroxiredoxin-2	PRDX2
30.4	0.186369	-0.389	P32455	Interferon-induced guanylate-binding protein 1	GBP1
65.6	0.0442628	-0.0169013	P32969;H0Y9V9;D6RAN4;E7ESE0	60S ribosomal protein L9	RPL9
9.4	0.495626	-0.48726	P33176	Kinesin-1 heavy chain	KIF5B
28.6	0.95653	0.214626	P33991	DNA replication licensing factor MCM4	MCM4
35.7	1.0841	0.29	P33993	DNA replication licensing factor MCM7	MCM7
17.1	0.0996794	-0.201456	P34897;G3V2Y4;H0YIZ0	Serine hydroxymethyltransferase, mitochondrial;Serine hydroxymethyltransferase	SHMT2
36	0.487988	-0.14702	P34932;A0A087WYC1;A0A087WTS8	Heat shock 70 kDa protein 4	HSPA4
27.7	0.631555	0.193638	P35221;G3XAM7	Catenin alpha-1	CTNNA1
80.9	0.656476	0.105943	P35232;C9JW96;C9JZ20;E7ESE2;E9PCW0	Prohibitin	PHB
37.4	0.238065	-0.104603	P35241	Radixin	RDX
86.8	1.43318	0.35418	P35244;B5MC59	Replication protein A 14 kDa subunit	RPA3
39.8	0.244978	-0.0632016	P35268;K7EP65;K7EKS7;K7ELC4;K7EMH1;K7ERI7;K7EJT5	60S ribosomal protein L22	RPL22
15.4	0.341857	0.310881	P35555	Fibrillin-1	FBN1
71.8	0.432632	-0.126243	P35579	Myosin-9	MYH9
41.5	0.119079	0.0373259	P35580	Myosin-10	MYH10
23.3	0.339368	0.0913553	P35606	Coatomer subunit beta	COPB2
2.5	0.506645	0.428939	P35658;H0YDS4;E9PKD2;B7ZAV2;H0Y837;A0A0A0MSW3	Nuclear pore complex protein Nup214	NUP214
38.8	0.230228	0.0680612	P35998	26S protease regulatory subunit 7	PSMC2
18.8	0.443723	-0.480364	P36542	ATP synthase subunit gamma, mitochondrial	ATP5C1
20.4	0.242281	0.133878	P36543;C9J8H1	V-type proton ATPase subunit E 1	ATP6V1E1
9.5	0.632613	-0.495101	P36551;H0YA22	Oxygen-dependent coproporphyrinogen-III oxidase, mitochondrial	CPOX
56.7	0.326479	0.069088	P36578;H3BM89	60S ribosomal protein L4	RPL4
30.1	0.665721	0.234941	P36871	Phosphoglucomutase-1	PGM1
14.8	0.0261056	-0.0276947	P36957;Q86SW4	Dihydrolipoyllysine-residue succinyltransferase component of 2-oxoglutarate dehydrogenase complex, mitochondrial	DLST
42.6	0.0444435	-0.024696	P37108;H0YLA2	Signal recognition particle 14 kDa protein	SRP14
10.4	0.176181	-0.221828	P37235;H7BZC1;E9PC71;P84074;P61601	Hippocalcin-like protein 1;Neuron-specific calcium-binding protein hippocalcin;Neurocalcin-delta	HPCAL1;HPCA;NCALD
92.5	0.697095	-0.208772	P37802;X6RJP6	Transgelin-2	TAGLN2
53.4	0.74288	0.228202	P37837;F2Z393	Transaldolase	TALDO1
25.9	0.142153	0.111459	P38117;M0QY67	Electron transfer flavoprotein subunit beta	ETFB
36.1	0.368704	-0.117675	P38159;H0Y6E7;H3BT71;H3BUY5	RNA-binding motif protein, X chromosome;RNA-binding motif protein, X chromosome, N-terminally processed	RBMX
55.1	1.51342	0.31551	P38606	V-type proton ATPase catalytic subunit A	ATP6V1A
35.6	0.213506	0.170207	P38646	Stress-70 protein, mitochondrial	HSPA9
52.3	0.815227	0.23018	P38919	Eukaryotic initiation factor 4A-III;Eukaryotic initiation factor 4A-III, N-terminally processed	EIF4A3
63.4	0.281629	-0.0952266	P39019;A0A075B6E2	40S ribosomal protein S19	RPS19
51.6	0.182709	-0.044467	P39023;G5E9G0;H7C422;B5MCW2;H7C3M2	60S ribosomal protein L3	RPL3
6.4	1.09819	0.616955	P39060;H7C457;H7BXV5	Collagen alpha-1(XVIII) chain;Endostatin	COL18A1
35	0.0399341	0.0165106	P39748;I3L3E9	Flap endonuclease 1	FEN1
44	0.972375	-0.300238	P40121;E7ENU9;B8ZZL6	Macrophage-capping protein	CAPG
11.3	0.0218684	-0.0299676	P40123;B7Z385;A0A087X0J3;A0A087WZ15;E9PDI2;F8WEW0;F8WDB9	Adenylyl cyclase-associated protein 2;Adenylyl cyclase-associated protein	CAP2
55.6	0.024899	0.00676568	P40227	T-complex protein 1 subunit zeta	CCT6A
54.2	0.779852	-0.260557	P40261	Nicotinamide N-methyltransferase	NNMT
19.4	0.170171	0.121019	P40306;J3QL48;J3QQN1	Proteasome subunit beta type-10	PSMB10
38.9	0.266991	0.0833524	P40429;M0QYS1;Q8J015	60S ribosomal protein L13a	RPL13A;RPL13a
12.7	0.0859282	-0.0832129	P40763;G8JLH9	Signal transducer and activator of transcription 3;Signal transducer and activator of transcription	STAT3
34.4	1.04984	-0.453724	P40925;B9A041;B8ZZ51	Malate dehydrogenase, cytoplasmic	MDH1
66	0.0281291	-0.0195017	P40926;G3XAL0	Malate dehydrogenase, mitochondrial;Malate dehydrogenase	MDH2
33.8	0.249148	-0.25459	P40939	Trifunctional enzyme subunit alpha, mitochondrial;Long-chain enoyl-CoA hydratase;Long chain 3-hydroxyacyl-CoA dehydrogenase	HADHA
32.4	0.235652	0.0624657	P41091;Q2VIR3;F8W810	Eukaryotic translation initiation factor 2 subunit 3;Putative eukaryotic translation initiation factor 2 subunit 3-like protein	EIF2S3;EIF2S3L
31.8	0.380615	-0.178686	P41250	Glycine--tRNA ligase	GARS
17.8	0.454024	-1.05039	P42167;G5E972;H0YJH7	Lamina-associated polypeptide 2, isoforms beta/gamma;Thymopoietin;Thymopentin	TMPO
58.1	0.0013738	-0.000600497	P42224;J3KPM9	Signal transducer and activator of transcription 1-alpha/beta;Signal transducer and activator of transcription	STAT1
6.9	0.172245	0.184426	P42285	Superkiller viralicidic activity 2-like 2	SKIV2L2
11.9	1.8445	-1.01506	P42574	Caspase-3;Caspase-3 subunit p17;Caspase-3 subunit p12	CASP3
14.1	0.0196983	0.0196619	P42704	Leucine-rich PPR motif-containing protein, mitochondrial	LRPPRC
31.5	0.0815053	-0.0843887	P42765;A0A0B4J2A4;K7EME0	3-ketoacyl-CoA thiolase, mitochondrial	ACAA2
37.4	0.0452457	-0.00874583	P42766;F2Z388	60S ribosomal protein L35	RPL35
13.5	0.22854	0.483422	P42785	Lysosomal Pro-X carboxypeptidase	PRCP
7.6	1.52553	-1.38489	P43034;I3L3N5	Platelet-activating factor acetylhydrolase IB subunit alpha	PAFAH1B1
15.6	1.84645	0.449743	P43121	Cell surface glycoprotein MUC18	MCAM
10.9	0.394089	0.307767	P43246;E9PHA6	DNA mismatch repair protein Msh2	MSH2
22.3	1.4958	-0.753475	P43304	Glycerol-3-phosphate dehydrogenase, mitochondrial	GPD2
52.1	0.621608	-0.204069	P43490;A0A0C4DFS8	Nicotinamide phosphoribosyltransferase	NAMPT
41.1	0.206405	-0.17263	P43686	26S protease regulatory subunit 6B	PSMC4
14.6	1.27335	0.430282	P45877	Peptidyl-prolyl cis-trans isomerase C	PPIC
19.4	0.113224	-0.083031	P45973;F8VNY3	Chromobox protein homolog 5	CBX5
14.7	0.144974	-0.151281	P45974	Ubiquitin carboxyl-terminal hydrolase 5	USP5
25.6	0.611029	0.225324	P46060	Ran GTPase-activating protein 1	RANGAP1
49.2	0.0697051	-0.0194139	P46777	60S ribosomal protein L5	RPL5
53.1	0.119845	-0.0219183	P46778;M0R181;G3V1B3	60S ribosomal protein L21	RPL21
62.8	0.0857238	-0.0619529	P46779;H0YKD8;H0YMF4	60S ribosomal protein L28	RPL28
54.5	0.673953	-0.165828	P46783;F6U211;S4R435	40S ribosomal protein S10	RPS10;RPS10-NUDT3
16.8	0.0808268	-0.106009	P46821;D6RA32;D6RA40	Microtubule-associated protein 1B;MAP1B heavy chain;MAP1 light chain LC1	MAP1B
7.7	0.974274	-0.531448	P46937;H0YCI3	Transcriptional coactivator YAP1	YAP1
2.2	1.02531	0.471075	P46939	Utrophin	UTRN
44.5	0.0605107	-0.0329399	P46940;A0A0J9YXZ5;H0YLE8	Ras GTPase-activating-like protein IQGAP1	IQGAP1
38.5	0.196214	-0.128716	P47755;F8W9N7;C9JUG7;A0A0D9SET8	F-actin-capping protein subunit alpha-2	CAPZA2
33.9	0.0818187	-0.0633968	P47897;A0A1B0GVU9;B4DDN1	Glutamine--tRNA ligase	QARS
20.8	0.135279	0.0302976	P47914	60S ribosomal protein L29	RPL29
56.3	0.0534271	-0.070365	P48047;H7C0C1	ATP synthase subunit O, mitochondrial	ATP5O
14.8	0.391088	0.100176	P48059;A0A0M3HER1;A0A0J9YXC7;Q7Z4I7	LIM and senescent cell antigen-like-containing domain protein 1;LIM and senescent cell antigen-like-containing domain protein 2	LIMS1;LIMS2
11.7	0.38776	0.166094	P48163	NADP-dependent malic enzyme	ME1
71	0.448734	0.0945113	P48643;E7ENZ3;B7ZAR1;E9PCA1	T-complex protein 1 subunit epsilon	CCT5
49.6	0.0277477	0.0221596	P48735;H0YL11	Isocitrate dehydrogenase [NADP], mitochondrial	IDH2
14.4	1.12333	-0.72211	P49006	MARCKS-related protein	MARCKSL1
35.9	0.144237	-0.148847	P49207	60S ribosomal protein L34	RPL34
21.3	1.56292	0.419421	P49321;Q5T624;E9PI86;E9PRH9;H0YF33	Nuclear autoantigenic sperm protein	NASP
61.5	0.292853	-0.0595369	P49368;B4DUR8	T-complex protein 1 subunit gamma	CCT3
29.2	0.0586272	-0.0475674	P49411	Elongation factor Tu, mitochondrial	TUFM
43	0.831098	0.177088	P49458;E9PE20	Signal recognition particle 9 kDa protein	SRP9
12	0.0575198	0.0870266	P49588	Alanine--tRNA ligase, cytoplasmic	AARS
57.2	0.322888	-0.0922251	P49721	Proteasome subunit beta type-2	PSMB2
43.1	0.340799	0.216918	P49748	Very long-chain specific acyl-CoA dehydrogenase, mitochondrial	ACADVL
24.7	0.0299441	-0.0313438	P49755;G3V2K7	Transmembrane emp24 domain-containing protein 10	TMED10
78.6	0.289457	0.186438	P49773;D6REP8;D6RE99;D6RD60	Histidine triad nucleotide-binding protein 1	HINT1
2.6	0.26866	0.0974455	P49792;J3KQ37;J3KNE0;Q7Z3J3;A6NKT7;Q99666;O14715	E3 SUMO-protein ligase RanBP2;RanBP2-like and GRIP domain-containing protein 4;RanBP2-like and GRIP domain-containing protein 3;RANBP2-like and GRIP domain-containing protein 5/6;RANBP2-like and GRIP domain-containing protein 8	RANBP2;RGPD8;RGPD3;RGPD4;RGPD5
5.5	0.078649	-0.0692965	P49902;Q5JUV6;H0YHR8;Q5JUV3;Q5JUV4	Cytosolic purine 5-nucleotidase	NT5C2
28.9	0.327241	-0.476742	P49915	GMP synthase [glutamine-hydrolyzing]	GMPS
10	0.706926	0.531446	P50148;B1AM21	Guanine nucleotide-binding protein G(q) subunit alpha	GNAQ
52.6	0.267426	-0.15854	P50395;Q5SX87	Rab GDP dissociation inhibitor beta	GDI2
13.7	0.399326	-0.498653	Q5HY57;P50402;F8WEQ1	Emerin	EMD
68.4	0.180541	0.0834401	P50454;E9PPV6;E9PR70;E9PKH2	Serpin H1	SERPINH1
26.6	0.0176172	-0.00635942	P50502;H7C3I1;Q3KNR6;Q8IZP2;Q8NFI4;F6VDH7	Hsc70-interacting protein;Putative protein FAM10A4;Putative protein FAM10A5	ST13;ST13P4;ST13P5
24.5	0.29739	0.0548115	P50552;K7EM16	Vasodilator-stimulated phosphoprotein	VASP
15.2	0.90356	-0.239768	P50570	Dynamin-2	DNM2
71	0.497201	0.115817	P50990;H7C4C8	T-complex protein 1 subunit theta	CCT8
54.7	0.4561	0.0936712	P50991	T-complex protein 1 subunit delta	CCT4
16.2	0.172881	-0.0409183	P50995	Annexin A11	ANXA11
28.2	0.0522911	-0.0413526	P51148;K7ERI8;K7ERQ8	Ras-related protein Rab-5C	RAB5C
40.1	0.382229	-0.15782	P51149;C9J8S3;C9IZZ0;C9J592;C9J4V0	Ras-related protein Rab-7a	RAB7A
12.1	0.547761	-0.655673	P51571;A6NLM8	Translocon-associated protein subunit delta	SSR4
11.4	0.958195	-1.63267	P51572	B-cell receptor-associated protein 31	BCAP31
38.6	1.33843	0.283149	P51659;E7EWE5;E7ER27;G5E9S2;E7ET17	Peroxisomal multifunctional enzyme type 2;(3R)-hydroxyacyl-CoA dehydrogenase;Enoyl-CoA hydratase 2	HSD17B4
36.1	0.0394542	-0.0227909	P51665;H3BNT7;H3BTM8	26S proteasome non-ATPase regulatory subunit 7	PSMD7
42.5	0.165146	-0.0565173	P51858	Hepatoma-derived growth factor	HDGF
72.1	0.601436	-0.151547	P51911;B7Z7E1	Calponin-1;Calponin	CNN1
56.6	0.400042	0.137955	P51991	Heterogeneous nuclear ribonucleoprotein A3	HNRNPA3
34.6	0.402776	-0.231968	P52209;K7EM49;K7EMN2;K7EPF6	6-phosphogluconate dehydrogenase, decarboxylating	PGD
28.7	0.0576052	0.0437768	P52292	Importin subunit alpha-1	KPNA2
11.9	0.089693	0.0726115	P52294;C9JYI4	Importin subunit alpha-5;Importin subunit alpha-5, N-terminally processed	KPNA1
15.3	0.126996	0.123318	P52306	Rap1 GTPase-GDP dissociation stimulator 1	RAP1GDS1
65.1	0.0660853	-0.0317767	P52597	Heterogeneous nuclear ribonucleoprotein F;Heterogeneous nuclear ribonucleoprotein F, N-terminally processed	HNRNPF
2.8	0.162203	0.104364	P52630;B4DLC8	Signal transducer and activator of transcription 2	STAT2
5	0.321596	-0.402169	P52735	Guanine nucleotide exchange factor VAV2	VAV2
17.5	0.265184	-0.224162	P52788;H7C2R7	Spermine synthase	SMS
41.3	0.19947	-0.0321242	P52907	F-actin-capping protein subunit alpha-1	CAPZA1
54.3	1.5224	-0.381035	P52943;H0YFA4;H0YHD8	Cysteine-rich protein 2	CRIP2
26	0.754042	0.402352	P53004	Biliverdin reductase A	BLVRA
19	0.149084	-0.131871	P53007	Tricarboxylate transport protein, mitochondrial	SLC25A1
31.4	0.432946	-0.0982478	P53396	ATP-citrate synthase	ACLY
12.4	0.700244	-1.29748	P53597	Succinyl-CoA ligase [ADP/GDP-forming] subunit alpha, mitochondrial	SUCLG1
24.8	0.0713508	-0.0677099	P53618;E9PP73	Coatomer subunit beta	COPB1
24.3	0.073171	-0.0307363	P53621	Coatomer subunit alpha;Xenin;Proxenin	COPA
36.3	0.180342	-0.10832	P53634	Dipeptidyl peptidase 1;Dipeptidyl peptidase 1 exclusion domain chain;Dipeptidyl peptidase 1 heavy chain;Dipeptidyl peptidase 1 light chain	CTSC
37.8	0.0378081	-0.0209481	P53999	Activated RNA polymerase II transcriptional coactivator p15	SUB1
22.9	0.0349428	-0.0109425	P54136	Arginine--tRNA ligase, cytoplasmic	RARS
25.1	0.200564	-0.0530011	P54578;A6NJA2	Ubiquitin carboxyl-terminal hydrolase 14;Ubiquitin carboxyl-terminal hydrolase	USP14
25.9	0.214199	0.0844641	P54727;Q5W0S5	UV excision repair protein RAD23 homolog B	RAD23B
14.4	0.0794012	0.118486	P54802	Alpha-N-acetylglucosaminidase;Alpha-N-acetylglucosaminidase 82 kDa form;Alpha-N-acetylglucosaminidase 77 kDa form	NAGLU
67.4	0.671836	-0.215883	P54819;F8W1A4;F8VZG5;F8VY04;G3V213	Adenylate kinase 2, mitochondrial;Adenylate kinase 2, mitochondrial, N-terminally processed;Adenylate kinase 2, mitochondrial	AK2
19.4	0.387515	0.408751	P54886	Delta-1-pyrroline-5-carboxylate synthase;Glutamate 5-kinase;Gamma-glutamyl phosphate reductase	ALDH18A1
46.1	0.353106	-0.0763241	P54920;M0R0Y2;M0R2M1	Alpha-soluble NSF attachment protein	NAPA
9.7	0.210796	0.163064	P55010;H0YLZ1;H0YN40	Eukaryotic translation initiation factor 5	EIF5
16.3	0.960944	-0.157354	Q5VWC4;P55036;A6PVX3	26S proteasome non-ATPase regulatory subunit 4	PSMD4
28.8	0.0402285	0.0150369	P55060	Exportin-2	CSE1L
54.7	0.141196	-0.0541054	P55072	Transitional endoplasmic reticulum ATPase	VCP
9.9	0.245922	0.30095	P55263	Adenosine kinase	ADK
8.9	0.76227	0.260376	P55265;H0YCK3	Double-stranded RNA-specific adenosine deaminase	ADAR
12.5	0.0112089	-0.00456715	P55290	Cadherin-13	CDH13
30.4	0.155894	0.0606991	P55735;A8MXL6;A0A0C4DFR6	Protein SEC13 homolog	SEC13
35.9	0.291717	0.116722	P55795	Heterogeneous nuclear ribonucleoprotein H2	HNRNPH2
11	0.209424	-0.186911	P55809;E9PDW2	Succinyl-CoA:3-ketoacid coenzyme A transferase 1, mitochondrial	OXCT1
18.1	0.220165	-0.109223	P55884	Eukaryotic translation initiation factor 3 subunit B	EIF3B
21	1.38035	1.2962	P55957	BH3-interacting domain death agonist;BH3-interacting domain death agonist p15;BH3-interacting domain death agonist p13;BH3-interacting domain death agonist p11	BID
15.7	0.534188	-0.280263	P56192	Methionine--tRNA ligase, cytoplasmic	MARS
31.4	0.373381	-0.458058	Q5VTU8;P56381	ATP synthase subunit epsilon-like protein, mitochondrial;ATP synthase subunit epsilon, mitochondrial	ATP5EP2;ATP5E
48.6	0.701048	0.197287	P56537	Eukaryotic translation initiation factor 6	EIF6
53	0.251551	0.0962741	U3KQK0;Q99879;Q99877;Q93079;Q5QNW6;P62807;P58876;Q99880;Q96A08	Histone H2B;Histone H2B type 1-M;Histone H2B type 1-N;Histone H2B type 1-H;Histone H2B type 2-F;Histone H2B type 1-C/E/F/G/I;Histone H2B type 1-D;Histone H2B type 1-L;Histone H2B type 1-A	HIST1H2BN;HIST1H2BM;HIST1H2BH;HIST2H2BF;HIST1H2BC;HIST1H2BD;HIST1H2BL;HIST1H2BA
36.8	0.6562	-0.623619	P60059	Protein transport protein Sec61 subunit gamma	SEC61G
79.4	0.916069	-0.194379	P60174	Triosephosphate isomerase	TPI1
22.2	0.381223	0.224707	P60228;E5RHS5;E5RGA2;H0YBR5	Eukaryotic translation initiation factor 3 subunit E	EIF3E
26	0.494618	-0.631275	P60468;S4R3B5	Protein transport protein Sec61 subunit beta	SEC61B
70.2	0.0821065	0.0176827	P60842;J3KT12;J3QS69;J3KTB5;J3QL43;J3KSZ0	Eukaryotic initiation factor 4A-I	EIF4A1
37.8	0.221688	-0.104064	P60866;E5RJX2;E5RIP1	40S ribosomal protein S20	RPS20
42.5	0.25783	0.104391	P60891;B1ALA9;P11908;B7ZB02	Ribose-phosphate pyrophosphokinase 1;Ribose-phosphate pyrophosphokinase 2	PRPS1;PRPS2
67	0.320377	0.107353	P60903	Protein S100-A10	S100A10
37.7	0.0400981	-0.0336755	P60953	Cell division control protein 42 homolog	CDC42
60	0.0624314	0.0203686	P60981;F6RFD5	Destrin	DSTN
39.6	0.141004	-0.0786578	P61019;E9PKL7;Q5HYI5;Q8WUD1	Ras-related protein Rab-2A;Ras-related protein Rab-2B	RAB2A;DKFZp313C1541;RAB2B
46.7	0.41489	-0.137307	P61088;F8VSD4;F8VV71;F8VZ29;F8VQQ8;Q5JXB2	Ubiquitin-conjugating enzyme E2 N;Putative ubiquitin-conjugating enzyme E2 N-like	UBE2N;UBE2NL
67.5	0.456982	0.105498	P61158;B4DXW1	Actin-related protein 3	ACTR3
42.6	0.0467073	-0.0157296	P61160;F5H6T1	Actin-related protein 2	ACTR2
41.2	0.737902	0.158449	P61163;R4GMT0	Alpha-centractin	ACTR1A
41.4	0.102742	-0.0623732	P84077;P61204;F5H423	ADP-ribosylation factor 1;ADP-ribosylation factor 3	ARF1;ARF3
62.5	0.0413175	-0.0224778	P61224;E7ESV4;A0A0J9YXB3;F5H7Y6;A6NIZ1;P62834;F5GX62;F5H823;B7ZB78;F5GZG1;F5H6R7;F5H004;F5H0B7;F5H500;A0A075B6Q0;F5GYB5	Ras-related protein Rap-1b;Ras-related protein Rap-1b-like protein;Ras-related protein Rap-1A	RAP1B;RAP1A
69.3	0.117566	-0.0460281	P61247;D6RAT0;D6RG13;D6RB09;E9PFI5;H0Y8L7;H0Y9Y4;D6RAS7;D6R9B6	40S ribosomal protein S3a	RPS3A
41.4	0.317128	-0.0879173	P61254;J3KTJ8;J3QRI7;J3QQQ9;J3QQV1;J3QRC4;E5RIT6;Q9UNX3	60S ribosomal protein L26;60S ribosomal protein L26-like 1	RPL26;RPL26L1
29.5	1.36548	0.332229	P61289;B3KQ25;K7ESG5;K9J957;K7ENH2;K7EMD0;K7EPX6;K7EKR3;A0A087WTV2	Proteasome activator complex subunit 3	PSME3
46.6	0.0829357	0.0316795	P61313;E7EQV9;E7ENU7;E7EX53	60S ribosomal protein L15;Ribosomal protein L15	RPL15
54.4	0.0994483	0.041975	P61353;K7ELC7;K7EQQ9	60S ribosomal protein L27	RPL27
65.8	1.23122	-0.465089	P61586;C9JNR4;C9JX21	Transforming protein RhoA	RHOA
80.4	0.154548	-0.1493	P61604;B8ZZL8;S4R3N1	10 kDa heat shock protein, mitochondrial	HSPE1;HSPE1-MOB4
31	0.042483	-0.0358928	P61758;B4DWR3	Prefoldin subunit 3	VBP1
57.1	0.817148	0.387222	P61769;H0YLF3;F5H6I0	Beta-2-microglobulin;Beta-2-microglobulin form pI 5.3	B2M
33.7	0.0168067	-0.00984605	P61956	Small ubiquitin-related modifier 2	SUMO2
76.4	0.280678	-0.119554	P61970;H3BRV9	Nuclear transport factor 2	NUTF2
63.9	0.453061	0.139084	P61978	Heterogeneous nuclear ribonucleoprotein K	HNRNPK
69.2	2.24327	-0.274287	P61981	14-3-3 protein gamma;14-3-3 protein gamma, N-terminally processed	YWHAG
48.5	0.379238	-0.168276	P62081;B5MCP9	40S ribosomal protein S7	RPS7
59.1	0.0248908	-0.00882975	P62136;E9PMD7	Serine/threonine-protein phosphatase PP1-alpha catalytic subunit;Serine/threonine-protein phosphatase	PPP1CA
52.3	0.116658	-0.363828	P62140;E7ETD8	Serine/threonine-protein phosphatase PP1-beta catalytic subunit;Serine/threonine-protein phosphatase	PPP1CB
26.8	1.54187	-0.323717	P62191	26S protease regulatory subunit 4	PSMC1
53.2	0.674325	-0.0949043	P62195;J3QQM1;J3QSA9	26S protease regulatory subunit 8	PSMC5
60.1	0.107773	0.0238263	P62241;Q5JR95	40S ribosomal protein S8	RPS8
56.2	0.742306	-0.292928	P62244;I3L3P7;I3L246;H3BN98	40S ribosomal protein S15a	RPS15A
60.8	0.196529	-0.0443799	P62258	14-3-3 protein epsilon	YWHAE
68.9	0.127799	-0.0411437	P62263;E5RH77;H0YB22	40S ribosomal protein S14	RPS14
49.7	0.0380847	-0.0120125	P62266;D6RD47	40S ribosomal protein S23	RPS23
65.8	0.626983	0.154983	P62269	40S ribosomal protein S18	RPS18
48.2	0.729793	-0.262466	P62273;A0A087WTT6	40S ribosomal protein S29	RPS29
55.6	0.385831	-0.102287	P62277;J3KMX5	40S ribosomal protein S13	RPS13
58.9	0.214053	-0.0840664	P62280;M0QZC5	40S ribosomal protein S11	RPS11
56.5	0.0902366	0.109817	P62304;A6NHK2	Small nuclear ribonucleoprotein E	SNRPE
48.8	0.194507	0.123598	P62306;A0A0B4J254;F8W0W6	Small nuclear ribonucleoprotein F	SNRPF
52.9	0.285934	0.110202	P62310	U6 snRNA-associated Sm-like protein LSm3	LSM3
67.8	0.019694	-0.0102612	P62316;K7ERG4	Small nuclear ribonucleoprotein Sm D2	SNRPD2
31.7	0.36534	0.228589	P62318	Small nuclear ribonucleoprotein Sm D3	SNRPD3
93.2	0.245731	-0.11486	P62328	Thymosin beta-4;Hematopoietic system regulatory peptide	TMSB4X
58.6	0.642377	-0.0729717	P62424;Q5T8U2;Q5T8U3	60S ribosomal protein L7a	RPL7A
15.3	0.280433	-0.0748889	P62633	Cellular nucleic acid-binding protein	CNBP
66.2	0.719212	-0.216706	P62701	40S ribosomal protein S4, X isoform	RPS4X
52.6	0.424604	-0.101153	P62750;H7BY10;K7EJV9;K7ERT8;A8MUS3;K7EMA7	60S ribosomal protein L23a	RPL23A
45	0.327775	-0.1037	P62753;A2A3R5	40S ribosomal protein S6	RPS6
61.2	0.229166	-0.216777	P62805	Histone H4	HIST1H4A
39	0.102414	-0.0464554	P62820;E7END7	Ras-related protein Rab-1A	RAB1A
52.9	0.852418	-0.493228	P62829;C9JD32;J3KT29;J3KTJ3	60S ribosomal protein L23	RPL23
37.6	0.06325	-0.0203689	P62851	40S ribosomal protein S25	RPS25
39.1	0.239167	-0.0949205	P62854;Q5JNZ5	40S ribosomal protein S26;Putative 40S ribosomal protein S26-like 1	RPS26;RPS26P11
56.5	0.391748	0.231319	P62857	40S ribosomal protein S28	RPS28
52.9	0.083973	-0.0362921	P62873;F6UT28;B1AKQ8;F6X3N5	Guanine nucleotide-binding protein G(I)/G(S)/G(T) subunit beta-1	GNB1
44.7	0.640492	-0.193862	P62879;E7EP32;C9JIS1;C9JXA5;C9JZN1	Guanine nucleotide-binding protein G(I)/G(S)/G(T) subunit beta-2	GNB2
66.1	0.377617	-0.10745	P62888;E5RI99	60S ribosomal protein L30	RPL30
23.5	0.145166	0.0804723	Q59GN2;P62891	Putative 60S ribosomal protein L39-like 5;60S ribosomal protein L39	RPL39P5;RPL39
52.8	1.2764	-0.312131	P62899;H7C2W9;C9JU56;B7Z4E3;B7Z4C8;B8ZZK4	60S ribosomal protein L31	RPL31
38.7	0.198724	-0.0578047	P62906	60S ribosomal protein L10a	RPL10A
55.1	0.884059	-0.289983	P62913;Q5VVC8;Q5VVC9	60S ribosomal protein L11	RPL11
56.4	0.0152936	0.00505924	P62917;E9PKZ0;E9PKU4;G3V1A1	60S ribosomal protein L8	RPL8
79.4	1.14301	-0.292571	P62937;F8WE65;C9J5S7	Peptidyl-prolyl cis-trans isomerase A;Peptidyl-prolyl cis-trans isomerase A, N-terminally processed;Peptidyl-prolyl cis-trans isomerase	PPIA
42.3	0.485541	0.214427	P62979;J3QS39;J3QTR3;F5H6Q2;F5GYU3;F5H2Z3;F5H265;B4DV12;F5H388;F5H747;F5GXK7;J3QKN0;Q5PY61;Q96C32;P62987;P0CG47;P0CG48	Ubiquitin-40S ribosomal protein S27a;Ubiquitin;40S ribosomal protein S27a;Ubiquitin-60S ribosomal protein L40;Ubiquitin;60S ribosomal protein L40;Polyubiquitin-B;Ubiquitin;Polyubiquitin-C;Ubiquitin	RPS27A;UBB;UBC;UBA52
15.2	0.248444	0.469114	P62993	Growth factor receptor-bound protein 2	GRB2
26.4	0.272987	-0.168024	P62995;H7BXF3;H7C2L4	Transformer-2 protein homolog beta	TRA2B
28.1	0.119948	0.0658267	P63000;B1AH77;B1AH80;P60763;P15153	Ras-related C3 botulinum toxin substrate 1;Ras-related C3 botulinum toxin substrate 3;Ras-related C3 botulinum toxin substrate 2	RAC1;RAC2;RAC3
46.6	0.315954	0.115775	P63010;A0A087X253;A0A087WU93;A0A087WZQ6;A0A087WYD1	AP-2 complex subunit beta	AP2B1
20.6	0.408165	0.253472	P63092;Q5JWF2;S4R3E3	Guanine nucleotide-binding protein G(s) subunit alpha isoforms short;Guanine nucleotide-binding protein G(s) subunit alpha isoforms XLas	GNAS
70.2	4.17248	-0.719687	P63104;E7EX29;B0AZS6;E7ESK7	14-3-3 protein zeta/delta	YWHAZ
27	0.158157	-0.0644207	P63167;F8VXL2;F8VRV5	Dynein light chain 1, cytoplasmic	DYNLL1
43.5	0.0705658	-0.0726706	Q5VTU3;P63172	Dynein light chain Tctex-type 1	DYNLT1
52.9	0.788011	-0.435278	P63173;J3KT73;J3QL01	60S ribosomal protein L38	RPL38
65.4	0.438139	0.10205	Q8WVC2;P63220;Q9BYK1	40S ribosomal protein S21	RPS21
88.3	0.0586564	-0.0191781	P63241;I3L397;I3L504;Q6IS14	Eukaryotic translation initiation factor 5A-1;Eukaryotic translation initiation factor 5A;Eukaryotic translation initiation factor 5A-1-like	EIF5A;EIF5AL1
72.9	0.465854	0.170343	P63244;J3KPE3;D6RAC2;D6RHH4;H0YAF8;D6REE5;D6R9Z1;H0Y8W2;D6R9L0;D6RAU2;E9PD14;D6RFX4;D6RFZ9;H0YAM7	Guanine nucleotide-binding protein subunit beta-2-like 1;Guanine nucleotide-binding protein subunit beta-2-like 1, N-terminally processed	GNB2L1
95.2	0.327019	0.0582307	P63261;I3L3I0;I3L1U9	Actin, cytoplasmic 2;Actin, cytoplasmic 2, N-terminally processed	ACTG1
31.4	0.87535	-0.292882	P67775;P62714;H0YC23	Serine/threonine-protein phosphatase 2A catalytic subunit alpha isoform;Serine/threonine-protein phosphatase 2A catalytic subunit beta isoform	PPP2CA;PPP2CB
35.2	0.0757315	0.0296688	P67809;H0Y449	Nuclease-sensitive element-binding protein 1	YBX1
28.1	0.00546374	0.0132017	Q5SRQ3;Q5SRQ6;P67870;N0E472;A0A0G2JM12	Casein kinase II subunit beta	CSNK2B-LY6G5B-1181;CSNK2B;CSNK2B-LY6G5B--991
77.4	0.0211067	0.00648562	P67936	Tropomyosin alpha-4 chain	TPM4
73.7	0.70297	0.341025	P68032;P68133;A6NL76	Actin, alpha cardiac muscle 1;Actin, alpha skeletal muscle	ACTC1;ACTA1
63.6	0.128558	-0.109757	P68036;A0A1B0GUS4	Ubiquitin-conjugating enzyme E2 L3	UBE2L3
66.2	0.37746	-0.139229	P68104;Q5VTE0;A0A087WVQ9;A0A087WV01;Q05639	Elongation factor 1-alpha 1;Putative elongation factor 1-alpha-like 3;Elongation factor 1-alpha;Elongation factor 1-alpha 2	EEF1A1;EEF1A1P5;EEF1A2
80	0.525583	-0.139393	P68363	Tubulin alpha-1B chain	TUBA1B
68.5	0.457759	0.330393	P68366	Tubulin alpha-4A chain	TUBA4A
76.4	0.486965	-0.281888	P68371	Tubulin beta-4B chain	TUBB4B
48	0.0285285	0.0201654	P68402;J3KNE3	Platelet-activating factor acetylhydrolase IB subunit beta	PAFAH1B2
48.5	0.561831	0.943374	P68431;Q16695;K7EMV3;B4DEB1;K7ES00;Q6NXT2	Histone H3.1;Histone H3.1t;Histone H3;Histone H3.3C	HIST1H3A;HIST3H3;H3F3B;H3F3A;H3F3C
6.5	0.120808	0.132197	P78347	General transcription factor II-I	GTF2I
83.2	0.115699	0.0250324	P78371;F5GWF6;F8VQ14	T-complex protein 1 subunit beta	CCT2
30.7	0.622743	-0.216088	P78417;Q5TA02;Q5TA01	Glutathione S-transferase omega-1	GSTO1
24.8	0.599196	-0.244553	P78527	DNA-dependent protein kinase catalytic subunit	PRKDC
16.1	0.924976	0.515616	P80217	Interferon-induced 35 kDa protein	IFI35
44.5	1.62479	-0.2876	P80723	Brain acid soluble protein 1	BASP1
10.6	0.019628	-0.0105534	P83111	Serine beta-lactamase-like protein LACTB, mitochondrial	LACTB
39.5	0.36182	0.370809	P83731;C9JXB8;C9JNW5	60S ribosomal protein L24	RPL24
53.8	0.334483	0.144376	P84090;G3V279	Enhancer of rudimentary homolog	ERH
29.3	0.373353	0.191526	P84103;A0A087X2D0	Serine/arginine-rich splicing factor 3	SRSF3
5.7	1.27246	-0.303084	P98082	Disabled homolog 2	DAB2
18.5	0.963129	0.641733	P98160	Basement membrane-specific heparan sulfate proteoglycan core protein;Endorepellin;LG3 peptide	HSPG2
41.4	0.00415293	0.00401878	P98179	RNA-binding protein 3	RBM3
41.1	1.21143	-0.313591	Q00688	Peptidyl-prolyl cis-trans isomerase FKBP3	FKBP3
44.4	0.0929671	0.034879	Q00839	Heterogeneous nuclear ribonucleoprotein U	HNRNPU
57.6	0.957383	0.242059	Q01082;A0A087WUZ3	Spectrin beta chain, non-erythrocytic 1	SPTBN1
34.1	0.610557	0.186464	Q01105;A0A0C4DFV9;A0A087X027;P0DME0	Protein SET;Protein SETSIP	SET;SETSIP
73.3	0.0245203	-0.0125364	Q01518	Adenylyl cyclase-associated protein 1	CAP1
32.1	0.0554478	-0.0330426	Q01813	ATP-dependent 6-phosphofructokinase, platelet type	PFKP
90.5	0.818443	0.255672	Q01995;H0YCU9	Transgelin	TAGLN
22.7	0.0829406	0.0416498	Q02790	Peptidyl-prolyl cis-trans isomerase FKBP4;Peptidyl-prolyl cis-trans isomerase FKBP4, N-terminally processed	FKBP4
25.7	2.66471	0.684317	Q02809	Procollagen-lysine,2-oxoglutarate 5-dioxygenase 1	PLOD1
50	0.336542	0.0683482	Q02878	60S ribosomal protein L6	RPL6
12.2	0.00621804	0.00478331	Q02952	A-kinase anchor protein 12	AKAP12
15	0.0683974	-0.118934	Q02978;I3L1P8	Mitochondrial 2-oxoglutarate/malate carrier protein	SLC25A11
18.5	0.161726	-0.113671	Q03135;E9PCT5	Caveolin-1;Caveolin	CAV1
8.7	0.103372	0.101589	Q03169;H0YLC0	Tumor necrosis factor alpha-induced protein 2	TNFAIP2
41	0.822567	0.235501	Q03252	Lamin-B2	LMNB2
40.3	0.375269	-0.168058	Q04446;E9PGM4	1,4-alpha-glucan-branching enzyme	GBE1
38	0.557702	0.1846	Q04760	Lactoylglutathione lyase	GLO1
51.2	0.170219	0.0778608	Q04917;A2IDB2	14-3-3 protein eta	YWHAH
8.5	0.0271301	0.0318537	Q5T760;Q05519	Serine/arginine-rich splicing factor 11	SRSF11
20.2	0.0547089	-0.0583897	Q06210	Glutamine--fructose-6-phosphate aminotransferase [isomerizing] 1	GFPT1
50.2	0.22043	-0.0871706	Q06323;H0YLU2	Proteasome activator complex subunit 1	PSME1
79.4	1.08478	-0.209939	Q06830;A0A0A0MSI0	Peroxiredoxin-1	PRDX1
50.2	0.341078	-0.315272	Q07065	Cytoskeleton-associated protein 4	CKAP4
3.7	0.354351	0.26167	Q07075	Glutamyl aminopeptidase	ENPEP
19.9	0.202913	-0.0558011	Q07666	KH domain-containing, RNA-binding, signal transduction-associated protein 1	KHDRBS1
3.1	1.2043	0.374656	Q07954	Prolow-density lipoprotein receptor-related protein 1;Low-density lipoprotein receptor-related protein 1 85 kDa subunit;Low-density lipoprotein receptor-related protein 1 515 kDa subunit;Low-density lipoprotein receptor-related protein 1 intracellular domain	LRP1
41	0.949267	-0.216556	Q07960;H0YE29;E9PNR6	Rho GTPase-activating protein 1	ARHGAP1
25.5	0.478735	0.148787	Q08211	ATP-dependent RNA helicase A	DHX9
36.2	3.0318	-0.623719	Q08257;A6NP24;C9JH92	Quinone oxidoreductase	CRYZ
18.8	0.208734	0.110749	Q08426	Peroxisomal bifunctional enzyme;Enoyl-CoA hydratase/3,2-trans-enoyl-CoA isomerase;3-hydroxyacyl-CoA dehydrogenase	EHHADH
22	0.001934	-0.00206153	Q08945	FACT complex subunit SSRP1	SSRP1
5.3	0.544848	-0.342769	Q08AF3;B4E128	Schlafen family member 5	SLFN5
17.1	0.470474	0.181234	Q08J23	tRNA (cytosine(34)-C(5))-methyltransferase	NSUN2
42.4	0.166618	0.0762002	Q09028	Histone-binding protein RBBP4	RBBP4
67.7	2.09909	-0.329448	Q09666	Neuroblast differentiation-associated protein AHNAK	AHNAK
27.1	0.0550236	0.0467017	Q10567;C9J1E7	AP-1 complex subunit beta-1	AP1B1
3.2	0.864073	1.11334	Q10713	Mitochondrial-processing peptidase subunit alpha	PMPCA
8.9	0.456872	-0.44199	Q12765	Secernin-1	SCRN1
21.8	0.617222	0.75647	Q12841	Follistatin-related protein 1	FSTL1
24.8	0.52812	0.782674	Q12874	Splicing factor 3A subunit 3	SF3A3
16	0.158498	-0.0681702	Q12904	Aminoacyl tRNA synthase complex-interacting multifunctional protein 1;Endothelial monocyte-activating polypeptide 2	AIMP1
42.8	0.473544	0.188201	Q12905;B4DY09;X6R6Z1	Interleukin enhancer-binding factor 2	ILF2
34.3	0.450222	0.119141	Q12906	Interleukin enhancer-binding factor 3	ILF3
30.8	0.305362	0.211053	Q13011;M0R248	Delta(3,5)-Delta(2,4)-dienoyl-CoA isomerase, mitochondrial	ECH1
10.4	0.291059	-0.226614	Q13045	Protein flightless-1 homolog	FLII
31.6	0.0227416	-0.0181646	Q13148;A0A087WX29;B1AKP7;G3V162;A0A087X260;A0A087WYY0;K7EJM5;K7EN94;A0A087WXQ5;A0A087WV68	TAR DNA-binding protein 43	TARDBP
34.8	0.061008	-0.0249538	Q13151	Heterogeneous nuclear ribonucleoprotein A0	HNRNPA0
30.1	0.226283	-0.100649	Q13185	Chromobox protein homolog 3	CBX3
40.6	0.0587453	0.0115665	Q13200	26S proteasome non-ATPase regulatory subunit 2	PSMD2
42.5	0.521271	0.345061	Q13242;H0YIB4;S4R3G0	Serine/arginine-rich splicing factor 9	SRSF9
17.3	1.32294	-2.09456	Q13243;B4DJK0;B4DUA4;G3V5K8	Serine/arginine-rich splicing factor 5	SRSF5
25.5	0.315086	-0.148098	Q13263	Transcription intermediary factor 1-beta	TRIM28
30	1.32363	-0.260547	Q13283	Ras GTPase-activating protein-binding protein 1	G3BP1
6.7	1.04319	-0.953393	Q13308;Q86X91;H7C5L0	Inactive tyrosine-protein kinase 7	PTK7
24.3	0.698638	0.251854	Q13347	Eukaryotic translation initiation factor 3 subunit I	EIF3I
25.2	0.181796	-0.0726337	Q13404;G3V2F7;G3V113;I3L0A0;Q15819;A0A0A0MSL3;H0YBP9	Ubiquitin-conjugating enzyme E2 variant 1;Ubiquitin-conjugating enzyme E2 variant 2	UBE2V1;UBE2V2;TMEM189-UBE2V1
3.9	0.246952	-0.248317	Q13425;A0A140TA73	Beta-2-syntrophin	SNTB2
12.7	0.231807	0.149741	Q13435;E9PPJ0;E9PJT3;E9PJ04;H0YCG1	Splicing factor 3B subunit 2	SF3B2
6.6	0.0861524	0.187317	Q13451	Peptidyl-prolyl cis-trans isomerase FKBP5;Peptidyl-prolyl cis-trans isomerase FKBP5, N-terminally processed	FKBP5
18.4	0.783618	0.211658	Q13492	Phosphatidylinositol-binding clathrin assembly protein	PICALM
58.4	1.02253	-0.379869	Q13509;A0A0B4J269	Tubulin beta-3 chain	TUBB3
3.5	0.11448	0.047526	Q13523;H0YDJ3	Serine/threonine-protein kinase PRP4 homolog	PRPF4B
34.7	0.057325	-0.100831	Q13561;F8W1I6;H0YI98;F8VW18	Dynactin subunit 2	DCTN2
6.6	0.485898	-0.35379	Q13564;H3BMR3;J3QRA5;J3KRK3	NEDD8-activating enzyme E1 regulatory subunit	NAE1
15.2	0.553427	0.346036	Q13595	Transformer-2 protein homolog alpha	TRA2A
12.3	0.857404	-0.446909	Q13596;H0YK42	Sorting nexin-1	SNX1
8.1	0.0126284	-0.00787544	Q13630;E9PLH9;E9PP14;A0A0J9YX13;E9PKL9	GDP-L-fucose synthase	TSTA3
6.2	0.178537	0.262884	Q13724;C9J8D4	Mannosyl-oligosaccharide glucosidase	MOGS
20.6	0.376495	0.184434	Q13740;F5GXJ9	CD166 antigen	ALCAM
52.9	1.18886	0.267629	Q13813;A0A0D9SF54;A0A0D9SGF6	Spectrin alpha chain, non-erythrocytic 1	SPTAN1
59.6	0.417957	0.166253	Q13838;Q5STU3;A0A0G2JJZ9;F6WLT2;A0A140T9X3;A0A140T9X9;A0A140T996;F6UJC5;A0A140TA18;A0A0A0MT12;F6TRA5;F6S4E6	Spliceosome RNA helicase DDX39B	DDX39B
3.2	1.71002	-0.862837	Q14004;Q9BVE2;A0A087X209;J3QSD7;Q9NYV4	Cyclin-dependent kinase 13;Cyclin-dependent kinase 12	CDK13;CDK12
72.5	0.0492343	-0.0340681	Q14019;H3BT58	Coactosin-like protein	COTL1
42.8	0.379769	-0.0714302	Q14103;H0Y8G5;H0YA96;D6RAF8;D6RF44;D6RBQ9	Heterogeneous nuclear ribonucleoprotein D0	HNRNPD
20.7	3.2977	0.827118	Q14108	Lysosome membrane protein 2	SCARB2
20.6	0.344802	-0.225006	Q14152	Eukaryotic translation initiation factor 3 subunit A	EIF3A
23.7	0.0113317	0.00561237	Q14195	Dihydropyrimidinase-related protein 3	DPYSL3
15.9	0.462639	-0.19885	Q14204	Cytoplasmic dynein 1 heavy chain 1	DYNC1H1
25.3	0.227772	0.0641438	Q14247	Src substrate cortactin	CTTN
8.4	0.21619	0.201119	Q14258	E3 ubiquitin/ISG15 ligase TRIM25	TRIM25
20.6	0.312767	0.0809917	Q14315	Filamin-C	FLNC
24.7	0.0156979	-0.00889111	Q14376;Q5QPP1;Q5QPP3	UDP-glucose 4-epimerase	GALE
16.6	0.820286	0.185181	Q14554	Protein disulfide-isomerase A5	PDIA5
26.9	0.738677	0.232696	Q14566	DNA replication licensing factor MCM6	MCM6
12.4	0.705899	0.68491	Q14651;C9JAM8	Plastin-1	PLS1
4.3	0.995047	0.478293	Q14669	E3 ubiquitin-protein ligase TRIP12	TRIP12
10.4	0.165615	0.186639	Q14677	Clathrin interactor 1	CLINT1
67.6	0.154378	0.0631714	Q14697;F5H6X6	Neutral alpha-glucosidase AB	GANAB
56.2	2.80959	0.352301	Q14764	Major vault protein	MVP
49.4	1.1774	-0.297143	Q14847;C9J9W2	LIM and SH3 domain protein 1	LASP1
14	0.557084	0.400241	Q14914	Prostaglandin reductase 1	PTGR1
42.6	0.142614	0.0421251	Q14974;J3KTM9	Importin subunit beta-1	KPNB1
6.4	0.0391707	-0.0283848	Q14980;A0A087WY61;H0YFY6	Nuclear mitotic apparatus protein 1	NUMA1
24.9	0.354664	-0.0842937	Q15008	26S proteasome non-ATPase regulatory subunit 6	PSMD6
75.6	0.605881	-0.177031	Q15019;B5MCX3;C9J2Q4;H7C2Y0	Septin-2	2017-09-02
5.6	0.0196822	0.0423851	Q15020;H0YHU8;F8W667;F8VV04	Squamous cell carcinoma antigen recognized by T-cells 3	SART3
26.6	0.0444801	0.0324157	Q15029	116 kDa U5 small nuclear ribonucleoprotein component	EFTUD2
17.4	0.485793	0.194264	Q15046	Lysine--tRNA ligase	KARS
55.2	0.447759	0.300668	Q15056	Eukaryotic translation initiation factor 4H	EIF4H
16.6	0.29563	0.140539	Q15075	Early endosome antigen 1	EEA1
51.6	1.01541	0.322061	Q15084	Protein disulfide-isomerase A6	PDIA6
51.1	0.910623	0.218807	Q15149	Plectin	PLEC
44.6	1.38419	-0.299342	Q15181;Q5SQT6	Inorganic pyrophosphatase	PPA1
48.4	0.248078	0.0829178	Q15233;C9JYS8;H7C367	Non-POU domain-containing octamer-binding protein	NONO
40.1	0.23794	0.14427	Q15274;C9JCJ5	Nicotinate-nucleotide pyrophosphorylase [carboxylating]	QPRT
50.2	0.221164	0.0981779	Q15293	Reticulocalbin-1	RCN1
44.7	0.104145	0.020284	Q15365	Poly(rC)-binding protein 1	PCBP1
20.3	0.432773	0.233846	Q15393	Splicing factor 3B subunit 3	SF3B3
46.9	0.179492	0.127843	Q15404	Ras suppressor protein 1	RSU1
72.3	0.67692	-0.186795	Q15417;E9PDU6	Calponin-3;Calponin	CNN3
11.1	0.32112	-0.329044	Q15427;Q5SZ64	Splicing factor 3B subunit 4	SF3B4
9.7	0.0582069	0.174077	Q15428	Splicing factor 3A subunit 2	SF3A2
9.6	2.9817	0.905878	Q15437;Q5QPE2	Protein transport protein Sec23B	SEC23B
17.2	0.365571	0.168271	Q15459	Splicing factor 3A subunit 1	SF3A1
16	1.36258	0.349854	Q15637	Splicing factor 1	SF1
36.6	0.0197813	-0.0153344	Q15691	Microtubule-associated protein RP/EB family member 1	MAPRE1
29.4	0.326834	0.175429	Q15717;M0QZR9	ELAV-like protein 1	ELAVL1
8.8	0.145714	-0.0556952	Q15746	Myosin light chain kinase, smooth muscle;Myosin light chain kinase, smooth muscle, deglutamylated form	MYLK
38	0.919346	-0.955763	Q15836	Vesicle-associated membrane protein 3	VAMP3
17.3	0.409127	0.428598	Q15843	NEDD8	NEDD8
42	0.153882	0.0381498	Q15942;H0Y2Y8	Zyxin	ZYX
48.5	1.43684	-0.128716	Q16181;E7ES33;E7EPK1;G3V1Q4	Septin-7	2017-09-07
9.4	0.28982	-0.21686	Q16222	UDP-N-acetylhexosamine pyrophosphorylase;UDP-N-acetylgalactosamine pyrophosphorylase;UDP-N-acetylglucosamine pyrophosphorylase	UAP1
35.8	0.0935882	0.061025	Q16270	Insulin-like growth factor-binding protein 7	IGFBP7
14	4.11858	1.00191	Q16352	Alpha-internexin	INA
30	0.12526	-0.0731986	Q16401	26S proteasome non-ATPase regulatory subunit 5	PSMD5
16.8	0.273787	0.111289	Q16531;F5GY55	DNA damage-binding protein 1	DDB1
27.2	0.0978631	0.0331074	Q16543;K7EQA9;K7EL68;K7EKQ2	Hsp90 co-chaperone Cdc37;Hsp90 co-chaperone Cdc37, N-terminally processed	CDC37
41.8	0.0926015	-0.0458206	Q16555	Dihydropyrimidinase-related protein 2	DPYSL2
28.4	0.113508	-0.0455653	Q16643;D6R9W4	Drebrin	DBN1
8	0.984751	-0.672004	Q16647	Prostacyclin synthase	PTGIS
58.4	0.661458	-0.256916	Q16658	Fascin	FSCN1
58.1	0.118976	0.0695597	Q16777;Q6FI13	Histone H2A type 2-C;Histone H2A type 2-A	HIST2H2AC;HIST2H2AA3
27.4	0.622108	0.276608	Q1KMD3;H3BQZ7	Heterogeneous nuclear ribonucleoprotein U-like protein 2	HNRNPUL2;HNRNPUL2-BSCL2
9.2	0.115364	0.117993	Q27J81	Inverted formin-2	INF2
5.2	0.951167	0.607806	Q29RF7	Sister chromatid cohesion protein PDS5 homolog A	PDS5A
17.3	0.114065	-0.0418402	Q2TAA2;H7C5G1	Isoamyl acetate-hydrolyzing esterase 1 homolog	IAH1
4.2	0.348583	0.998612	Q2TAM5;E9PMD5;E9PI38;E9PQS6;E9PKV4;A0A087WVP0;E9PKH5;A0A087X0W8;Q04206	Transcription factor p65	RELA
5.3	0.197396	0.0958366	Q2TAY7	WD40 repeat-containing protein SMU1;WD40 repeat-containing protein SMU1, N-terminally processed	SMU1
15	0.380199	-0.296729	Q2TB90	Putative hexokinase HKDC1	HKDC1
14.4	1.47511	0.342935	Q32P28	Prolyl 3-hydroxylase 1	LEPRE1
75.7	0.622009	-0.154807	Q32Q12;J3KPD9;P22392;E7ERL0	Nucleoside diphosphate kinase;Nucleoside diphosphate kinase B	NME1-NME2;NME2;NME1
6.2	0.518082	0.447302	Q3KQU3	MAP7 domain-containing protein 1	MAP7D1
24.5	0.646968	-0.595315	Q3ZCM7;A0A075B736;Q5SQY0	Tubulin beta-8 chain	TUBB8
4.5	1.20861	0.415022	Q4G148	Glucoside xylosyltransferase 1	GXYLT1
30.7	0.083279	0.0646855	Q53FA7	Quinone oxidoreductase PIG3	TP53I3
18.4	0.893531	-0.236467	Q53H82	Beta-lactamase-like protein 2	LACTB2
55.2	0.368878	-0.665609	Q56VL3	OCIA domain-containing protein 2	OCIAD2
20.2	0.613644	-1.27835	Q58FF8	Putative heat shock protein HSP 90-beta 2	HSP90AB2P
82.3	1.21217	-0.21372	Q5HYB6		DKFZp686J1372
5.2	0.40187	0.261646	Q5JTH9	RRP12-like protein	RRP12
16.9	0.14852	-0.204693	Q5QPD0;Q5TFE4	5-nucleotidase domain-containing protein 1	NT5DC1
30	0.186119	0.102758	Q5QPL9;Q9UKM9;Q5QPM0;Q5QPM1;Q5QPM2	RNA-binding protein Raly	RALY
9.3	2.76384	1.27852	Q5QPM9;Q5QPM7;Q92530	Proteasome inhibitor PI31 subunit	PSMF1
3.1	1.98292	0.968113	Q5SRE5	Nucleoporin NUP188 homolog	NUP188
19.2	0.216985	-0.1462	Q5SSJ5;B0QZK4;X6RGJ2	Heterochromatin protein 1-binding protein 3	HP1BP3
64.1	0.187351	0.205055	Q5T0R9	Adenylyl cyclase-associated protein	CAP1
33	0.71564	-0.355842	Q5T123;Q9H299	SH3 domain-binding glutamic acid-rich-like protein 3	SH3BGRL3
2.5	0.936247	0.669064	Q5T3Q7;Q9H583	HEAT repeat-containing protein 1;HEAT repeat-containing protein 1, N-terminally processed	HEATR1
1.2	0.233254	-0.157707	Q5T4S7;A0A0A0MSW0	E3 ubiquitin-protein ligase UBR4	UBR4
10	0.407018	0.226164	Q5T6H7;Q9NQW7	Xaa-Pro aminopeptidase 1	XPNPEP1
62	0.35217	0.162829	Q5TCU3;Q5TCU8;P07951	Tropomyosin beta chain	TPM2
25	0.741762	-0.936172	Q5TEC6	Histone H3	HIST2H3PS2
6.2	0.085491	0.0744972	Q63ZY3;K7EIU4	KN motif and ankyrin repeat domain-containing protein 2	KANK2
13	1.06661	0.769507	Q6DKI1;R4GMU7	60S ribosomal protein L7-like 1	RPL7L1
33.6	0.0647579	0.0591841	Q6DKJ4	Nucleoredoxin	NXN
22.1	0.262468	-0.167789	Q6IBS0;D6RG15	Twinfilin-2	TWF2
39.5	0.57895	-0.264147	Q6NZI2	Polymerase I and transcript release factor	PTRF
5.6	0.889056	0.598792	Q6P1J9;A0A1B0GUB2	Parafibromin	CDC73
3.2	0.377277	-0.371746	Q6P2E9;I3L2F4	Enhancer of mRNA-decapping protein 4	EDC4
13.3	0.267778	-0.259971	Q6P2Q9;I3L0J9	Pre-mRNA-processing-splicing factor 8	PRPF8
20.1	0.752662	-0.392626	Q6P587	Acylpyruvase FAHD1, mitochondrial	FAHD1
3.9	0.659432	0.260718	Q6UVY6	DBH-like monooxygenase protein 1	MOXD1
7	1.31221	1.08236	Q6UW63	KDEL motif-containing protein 1	KDELC1
8.3	0.245523	0.252167	Q6YHK3	CD109 antigen	CD109
19.6	0.258334	-0.127372	Q6YN16	Hydroxysteroid dehydrogenase-like protein 2	HSDL2
12.8	0.401103	0.228978	Q6ZVM7;F5H3S6;B7Z2U2	TOM1-like protein 2	TOM1L2
32.3	0.0702354	0.0534919	Q70UQ0	Inhibitor of nuclear factor kappa-B kinase-interacting protein	IKBIP
48.5	0.411027	0.777745	Q71DI3	Histone H3.2	HIST2H3A
80	0.325187	-0.246359	Q71U36;Q13748;Q6PEY2	Tubulin alpha-1A chain;Tubulin alpha-3C/D chain;Tubulin alpha-3E chain	TUBA1A;TUBA3C;TUBA3E
50.5	0.107184	0.0456413	Q7KZF4	Staphylococcal nuclease domain-containing protein 1	SND1
29.6	0.994582	0.364889	Q7L1Q6;C9IZ80	Basic leucine zipper and W2 domain-containing protein 1	BZW1
4.9	0.833237	-0.271817	Q7L576;A0A0G2JR96;A0A0G2JQT1	Cytoplasmic FMR1-interacting protein 1	CYFIP1
17.2	0.220728	0.249022	Q7Z4H8	KDEL motif-containing protein 2	KDELC2
10.3	0.344572	-0.304396	Q7Z4V5;M0R0J3	Hepatoma-derived growth factor-related protein 2	HDGFRP2
5	0.542303	0.179141	Q7Z6Z7	E3 ubiquitin-protein ligase HUWE1	HUWE1
11.4	0.77922	0.99976	Q86U42;B4DEH8;G3V4T2	Polyadenylate-binding protein 2	PABPN1
14.3	0.621248	-0.509976	Q86UP2;G3V4Y7	Kinectin	KTN1
23.7	0.0296753	0.0234165	Q86V81;E9PB61	THO complex subunit 4	ALYREF
23.1	0.246097	-0.139608	Q86VP6;A0A0C4DGH5	Cullin-associated NEDD8-dissociated protein 1	CAND1
11.9	0.173931	-0.18251	Q86X76	Nitrilase homolog 1	NIT1
30.4	0.17578	-0.251266	Q86Y82;B1AJQ6	Syntaxin-12	STX12
18.8	0.403882	0.221705	Q8IV08	Phospholipase D3	PLD3
8.9	0.151687	0.174737	Q8IVD9	NudC domain-containing protein 3	NUDCD3
7.1	1.21847	-1.12722	Q8IVF2	Protein AHNAK2	AHNAK2
8.4	0.70431	0.389539	Q8IVL6	Prolyl 3-hydroxylase 3	LEPREL2
15.1	0.0748754	0.0666927	Q8IWE2	Protein NOXP20	FAM114A1
3.1	0.181643	-0.214604	Q8IZ83;F5H4B6	Aldehyde dehydrogenase family 16 member A1	ALDH16A1
12.7	0.0842663	0.0607491	Q8N163;H0YB24;E5RHJ4;G3V119	Cell cycle and apoptosis regulator protein 2	CCAR2
10.1	0.165434	-0.187378	Q8N1F7;H3BVG0	Nuclear pore complex protein Nup93	NUP93
6.8	0.21119	0.213044	Q8N8A6	ATP-dependent RNA helicase DDX51	DDX51
25.9	0.0262277	-0.014905	Q8N8S7;A0A0U1RRM6	Protein enabled homolog	ENAH
7	0.890638	-1.21649	Q8NBF2	NHL repeat-containing protein 2	NHLRC2
19	0.857595	0.459061	Q8NBJ5	Procollagen galactosyltransferase 1	COLGALT1
55.3	0.274371	0.0896978	Q8NBS9	Thioredoxin domain-containing protein 5	TXNDC5
18.4	0.0573166	-0.0644636	Q8NBX0	Saccharopine dehydrogenase-like oxidoreductase	SCCPDH
31.1	0.674579	-0.435418	Q8NC51	Plasminogen activator inhibitor 1 RNA-binding protein	SERBP1
5.3	0.533357	0.746553	Q8NEZ2;E5RJ10;E5RHB8;E5RJX6;H0YBN0;E5RG91	Vacuolar protein sorting-associated protein 37A	VPS37A
10.6	0.0681785	0.0483815	Q8NFW8;F5H296	N-acylneuraminate cytidylyltransferase	CMAS
23.4	0.458452	-0.260614	Q8NHP8	Putative phospholipase B-like 2;Putative phospholipase B-like 2 32 kDa form;Putative phospholipase B-like 2 45 kDa form	PLBD2
1.4	0.494334	0.685633	Q8NI27;F2Z2V2;A0A0C4DG98	THO complex subunit 2	THOC2
7.2	0.345921	0.462301	Q8TAT6	Nuclear protein localization protein 4 homolog	NPLOC4
8	0.472972	0.271434	Q8TBC4;F8WF86;F8W8D4	NEDD8-activating enzyme E1 catalytic subunit	UBA3
13.3	0.971076	-0.923021	Q8TBX8	Phosphatidylinositol 5-phosphate 4-kinase type-2 gamma	PIP4K2C
4.2	0.839828	0.773153	Q8TDB6	E3 ubiquitin-protein ligase DTX3L	DTX3L
4.3	1.90395	1.086	Q8TEX9;H0YN14	Importin-4	IPO4
5.1	1.47281	0.427977	Q8WUM0	Nuclear pore complex protein Nup133	NUP133
11.5	0.431577	-0.263068	Q8WUM4	Programmed cell death 6-interacting protein	PDCD6IP
28.8	0.0280001	-0.0302455	Q8WVM8	Sec1 family domain-containing protein 1	SCFD1
18.8	0.196013	0.0404215	Q8WX93	Palladin	PALLD
19.7	0.547723	-0.311491	Q8WXF1;X6RDA4	Paraspeckle component 1	PSPC1
29.1	0.2037	0.0544008	Q92499;F1T0B3;A0A087X2G1	ATP-dependent RNA helicase DDX1	DDX1
3	0.656687	-0.925086	Q92504	Zinc transporter SLC39A7	SLC39A7
7	0.0413056	0.0472024	Q92538	Golgi-specific brefeldin A-resistance guanine nucleotide exchange factor 1	GBF1
20.7	0.0286518	0.0171121	Q92598;A0A0A0MSM0	Heat shock protein 105 kDa	HSPH1
14.7	0.176963	-0.250385	Q92616	Translational activator GCN1	GCN1L1
7	0.653396	0.427462	Q92621	Nuclear pore complex protein Nup205	NUP205
31.9	0.324494	-0.16057	Q92688	Acidic leucine-rich nuclear phosphoprotein 32 family member B	ANP32B
12.9	0.0735208	0.0535485	Q92769;Q5TEE2	Histone deacetylase 2	HDAC2;HDAC1
14.4	0.598464	-0.26006	Q92804;A0A075B7D9	TATA-binding protein-associated factor 2N	TAF15
23.6	1.51111	0.572326	Q92820	Gamma-glutamyl hydrolase	GGH
11.7	0.247048	-0.246532	Q92890;C9J6N9;C9IZG3	Ubiquitin fusion degradation protein 1 homolog	UFD1L
9	0.151217	-0.288149	Q92900	Regulator of nonsense transcripts 1	UPF1
15	0.195055	0.10787	Q92905;E5RHH5	COP9 signalosome complex subunit 5	COPS5
19.9	1.36429	0.230925	Q92973	Transportin-1	TNPO1
6.4	0.314949	0.247891	Q93009;H3BND8	Ubiquitin carboxyl-terminal hydrolase 7;Ubiquitin carboxyl-terminal hydrolase	USP7
19.3	0.164514	0.108197	Q93052;A0A087WZF1;C9JUT4	Lipoma-preferred partner	LPP
27.2	0.0316953	0.0164607	Q969H8;M0QXF7;M0QYN0	Myeloid-derived growth factor	MYDGF
32.1	0.0358127	0.0223691	Q969Q0;J3KQN4;P83881;R4GN19;H0Y5B4;H7BZ11	60S ribosomal protein L36a-like;60S ribosomal protein L36a	RPL36AL;RPL36A;RPL36A-HNRNPH2
12.2	0.161093	-0.324962	Q96A33;A0A087WYW6	Coiled-coil domain-containing protein 47	CCDC47
31.8	0.370736	-0.737659	Q96A72;F5H6N1;F5H6P7;F5H3U9	Protein mago nashi homolog 2	MAGOHB
44.9	0.286028	0.276046	Q96AB3;K7EKW4;K7ENV7	Isochorismatase domain-containing protein 2, mitochondrial	ISOC2
9.4	0.056198	0.0994294	Q96AC1;A0A0U1RRM8;H0YJ34	Fermitin family homolog 2	FERMT2
24.4	0.440235	-0.530324	Q96AG4	Leucine-rich repeat-containing protein 59	LRRC59
14.4	0.512354	-1.17625	Q96AX1;H3BMM5	Vacuolar protein sorting-associated protein 33A	VPS33A
12	0.319608	-0.194714	Q96AY3	Peptidyl-prolyl cis-trans isomerase FKBP10	FKBP10
19.6	0.335284	-0.28748	Q96C19	EF-hand domain-containing protein D2	EFHD2
14.8	0.69224	-0.912878	Q96CG8;E5RK99	Collagen triple helix repeat-containing protein 1	CTHRC1
14.4	0.0352413	0.05211	Q96CS3	FAS-associated factor 2	FAF2
7.3	0.560307	0.690243	Q96CV9	Optineurin	OPTN
13.5	0.514375	-0.544457	Q96DG6	Carboxymethylenebutenolidase homolog	CMBL
60.2	0.438091	0.230555	Q96FQ6	Protein S100-A16	S100A16
14.3	0.823943	0.689879	Q96GA7;H0YID3	Serine dehydratase-like	SDSL
22.1	3.29778	0.383161	Q96HC4;H0Y8Y3	PDZ and LIM domain protein 5	PDLIM5
24.8	2.69319	0.785244	Q96HE7	ERO1-like protein alpha	ERO1L
10.5	0.462415	0.372302	Q96HY6	DDRGK domain-containing protein 1	DDRGK1
70.5	0.514131	-0.155362	Q96KP4	Cytosolic non-specific dipeptidase	CNDP2
19.6	0.425608	0.126152	Q96M27	Protein PRRC1	PRRC1
8.2	0.329413	-0.25344	Q96P70	Importin-9	IPO9
9.5	0.36444	0.180701	Q96PD2	Discoidin, CUB and LCCL domain-containing protein 2	DCBLD2
18.1	0.33814	0.151553	Q96PK6	RNA-binding protein 14	RBM14
15.5	0.709705	0.190945	Q96PU8;H0YGD6;H0YG47	Protein quaking	QKI
20.6	0.940388	0.397212	Q96QK1	Vacuolar protein sorting-associated protein 35	VPS35
41.4	0.136033	-0.0649166	Q96RQ9	L-amino-acid oxidase	IL4I1
9.5	0.109851	-0.176641	Q96S52	GPI transamidase component PIG-S	PIGS
6.1	0.0755681	0.0559476	Q96T76;H7C1W5;Q5T454	MMS19 nucleotide excision repair protein homolog	MMS19
23.5	0.405221	-0.295062	Q96TA1	Niban-like protein 1	FAM129B
24.2	1.3647	0.659793	Q99436	Proteasome subunit beta type-7	PSMB7
28.5	0.81711	0.290216	Q99460;A0A087WW66	26S proteasome non-ATPase regulatory subunit 1	PSMD1
38.3	0.344734	0.384498	Q99471;H3BMQ1;H3BPF6	Prefoldin subunit 5	PFDN5
77.8	0.612938	-0.145318	Q99497;K7ELW0;K7EN27	Protein deglycase DJ-1	PARK7
42	0.0575772	0.0332502	Q99536;K7ESA3	Synaptic vesicle membrane protein VAT-1 homolog	VAT1
3	0.018283	0.103515	Q99575	Ribonucleases P/MRP protein subunit POP1	POP1
55.1	0.11137	0.0479886	Q99584	Protein S100-A13	S100A13
24.1	0.183495	-0.209158	Q99598;C4P0D6;C4P0D8;C4P0D4;Q5VVQ1	Translin-associated protein X	TSNAX;DISC1
58.2	0.309749	-0.206116	Q99714	3-hydroxyacyl-CoA dehydrogenase type-2	HSD17B10
29.9	0.127714	0.0597801	Q99733;A8MXH2;C9J6D1;C9JZI7;E9PNW0;E9PJJ2;E9PS34;E9PNJ7;E9PKT8	Nucleosome assembly protein 1-like 4	NAP1L4
56.2	0.138523	0.0293989	Q99832	T-complex protein 1 subunit eta	CCT7
80.4	0.468994	0.533559	Q9BQE3;F5H5D3	Tubulin alpha-1C chain	TUBA1C
26.7	0.831281	0.604095	Q9BQE5	Apolipoprotein L2	APOL2
7.5	0.240996	0.198028	Q9BQG0;I3L1L3	Myb-binding protein 1A	MYBBP1A
30.5	5.10236	-0.457729	Q9BR76;A0A087WW53;F5H390	Coronin-1B;Coronin	CORO1B
15.4	1.27923	-0.979285	Q9BRA2;I3L0K2;I3L3M7;I3L2R6	Thioredoxin domain-containing protein 17	TXNDC17
46.6	0.0472175	0.0202456	Q9BS26	Endoplasmic reticulum resident protein 44	ERP44
35.5	0.708369	-0.616502	Q9BSJ8	Extended synaptotagmin-1	ESYT1
1.9	0.779627	0.498401	Q9BTC0	Death-inducer obliterator 1	DIDO1
30.2	0.67541	0.441512	Q9BTY2	Plasma alpha-L-fucosidase	FUCA2
74.9	0.453393	0.154885	Q9BUF5;K7ESM5	Tubulin beta-6 chain	TUBB6
15.2	0.406635	-0.496436	Q9BV20	Methylthioribose-1-phosphate isomerase	MRI1
73	0.223068	-0.113366	Q9BVA1	Tubulin beta-2B chain	TUBB2B
26.2	0.195206	-0.237336	Q9BWD1	Acetyl-CoA acetyltransferase, cytosolic	ACAT2
9.2	0.409146	0.185965	Q9BXP5;H7C3A1	Serrate RNA effector molecule homolog	SRRT
3.7	0.0373001	-0.0684341	Q9BZF1;F8VUA7;F8VQX7	Oxysterol-binding protein-related protein 8;Oxysterol-binding protein	OSBPL8
36.4	0.108804	0.128414	Q9C005	Protein dpy-30 homolog	DPY30
10.8	0.305066	-0.366386	Q9H0D6	5-3 exoribonuclease 2	XRN2
41.8	0.724063	-0.60986	Q9H0U4;E9PLD0	Ras-related protein Rab-1B	RAB1B
4.5	1.57751	-0.572686	Q9H1E3	Nuclear ubiquitous casein and cyclin-dependent kinase substrate 1	NUCKS1
31.6	0.625609	-0.398279	Q9H223	EH domain-containing protein 4	EHD4
14.7	0.0570449	-0.0888888	Q9H2U2;D6R967;H0Y9D8	Inorganic pyrophosphatase 2, mitochondrial	PPA2
9.3	0.363987	0.11114	Q9H307	Pinin	PNN
10.6	0.110357	-0.222206	Q9H3P7	Golgi resident protein GCP60	ACBD3
22.4	0.265753	0.154196	Q9H488	GDP-fucose protein O-fucosyltransferase 1	POFUT1
17.8	0.0744892	0.0857652	Q9H4A6	Golgi phosphoprotein 3	GOLPH3
9.1	0.706361	0.338048	Q9H5V8	CUB domain-containing protein 1	CDCP1
27.6	0.424551	-0.184885	Q9H6S3	Epidermal growth factor receptor kinase substrate 8-like protein 2	EPS8L2
7.7	0.0395517	0.0389039	Q9HAV4	Exportin-5	XPO5
5.1	0.284198	-0.426314	Q9HB40;I3L4Z9;I3L4Z3	Retinoid-inducible serine carboxypeptidase	SCPEP1
19.7	0.290925	-0.0789518	Q9HB71	Calcyclin-binding protein	CACYBP
3.9	1.12194	-0.561182	Q9HCE1;Q5JR04	Putative helicase MOV-10	MOV10
60.4	0.154391	0.0601521	Q9NP97;B1AKR6;Q8TF09	Dynein light chain roadblock-type 1;Dynein light chain roadblock-type 2	DYNLRB1;DYNLRB2
21.5	0.366755	-0.861946	Q9NQ88;A0A0U1RQD1	Fructose-2,6-bisphosphatase TIGAR	TIGAR
7.9	1.12046	0.668051	Q9NQC3;F8W914	Reticulon-4;Reticulon	RTN4
16	0.0546571	0.0561539	Q9NQG5;A2A2M0	Regulation of nuclear pre-mRNA domain-containing protein 1B	RPRD1B
30.1	0.426621	-0.509772	Q9NQR4;H7C579	Omega-amidase NIT2	NIT2
42.2	0.715432	0.163197	Q9NR12	PDZ and LIM domain protein 7	PDLIM7
43.9	0.195982	-0.109193	Q9NR28;F5H796;A0A024RBT2;F5GYH3;F5GX50;F5GXT8;H7BZK7	Diablo homolog, mitochondrial	DIABLO
6.8	0.227808	-0.262435	Q9NR30	Nucleolar RNA helicase 2	DDX21
45.5	0.289497	-0.347447	Q9NR31;Q5SQT8	GTP-binding protein SAR1a	SAR1A
47.9	0.997527	-0.222855	Q9NR45	Sialic acid synthase	NANS
21.6	0.127131	-0.0772012	Q9NRW3	DNA dC->dU-editing enzyme APOBEC-3C	APOBEC3C
44.8	0.205007	-0.19711	Q9NRX4	14 kDa phosphohistidine phosphatase	PHPT1
31.4	0.152743	-0.0406561	Q9NSD9	Phenylalanine--tRNA ligase beta subunit	FARSB
15	0.47802	-0.376084	Q9NTX5;H0Y5L2	Ethylmalonyl-CoA decarboxylase	ECHDC1
23.9	0.0388422	0.0728149	Q9NUP9;G3V1D4;H0YIA8;O14910	Protein lin-7 homolog C;Protein lin-7 homolog A	LIN7C;LIN7A
13.1	0.0715553	-0.125066	Q9NUQ6;B8ZZZ7;F8W6C2	SPATS2-like protein	SPATS2L
13.6	0.531966	0.564755	Q9NUQ9	Protein FAM49B	FAM49B
10.1	0.487728	-0.860427	Q9NVI7;H0Y2W2;Q5T2N8	ATPase family AAA domain-containing protein 3A;ATPase family AAA domain-containing protein 3C	ATAD3A;ATAD3C
5	1.63782	1.01852	Q9NXF1	Testis-expressed sequence 10 protein	TEX10
15.7	0.142413	-0.240192	Q9NY12	H/ACA ribonucleoprotein complex subunit 1	GAR1
39.2	0.0793326	0.0492147	Q9NYL9;H0YKU1;H0YNJ8	Tropomodulin-3	TMOD3
30.8	0.696566	0.21846	Q9NYU2	UDP-glucose:glycoprotein glucosyltransferase 1	UGGT1
8.1	0.211945	0.409449	Q9NZ01;M0R3C3;M0R329;B4DR74	Very-long-chain enoyl-CoA reductase	TECR
24.2	1.74549	0.514333	Q9NZ08	Endoplasmic reticulum aminopeptidase 1	ERAP1
26.9	0.908632	-0.474675	Q9NZL9	Methionine adenosyltransferase 2 subunit beta	MAT2B
23.2	0.017426	-0.00784715	Q9NZM1	Myoferlin	MYOF
44.6	0.270934	-0.24623	Q9NZN4	EH domain-containing protein 2	EHD2
8.4	0.956188	0.603189	Q9P0J7	E3 ubiquitin-protein ligase KCMF1	KCMF1
14.9	0.491636	0.131887	Q9P0K7	Ankycorbin	RAI14
40.2	0.834688	-0.856775	Q9P0L0	Vesicle-associated membrane protein-associated protein A	VAPA
29.6	0.397145	-0.758093	Q9P0M6	Core histone macro-H2A.2	H2AFY2
70.4	0.43202	-0.758773	Q9P1F3	Costars family protein ABRACL	ABRACL
3.4	0.348202	0.18954	Q9P258	Protein RCC2	RCC2
8.6	0.537752	0.223845	Q9P287	BRCA2 and CDKN1A-interacting protein	BCCIP
3.3	0.838549	0.488093	Q9P2I0	Cleavage and polyadenylation specificity factor subunit 2	CPSF2
20.2	1.24747	-0.447198	Q9P2J5	Leucine--tRNA ligase, cytoplasmic	LARS
2.1	0.571409	1.0125	U3KPZ7;Q9P2N5	RNA-binding protein 27	RBM27
8.8	0.497489	-0.195903	Q9UBB4	Ataxin-10	ATXN10
40.8	0.345396	0.105626	Q9UBE0;M0QZS6;B3KNJ4;M0QX65	SUMO-activating enzyme subunit 1;SUMO-activating enzyme subunit 1, N-terminally processed	SAE1
13.7	0.591375	-0.380745	Q9UBF2	Coatomer subunit gamma-2	COPG2
14.2	0.259265	0.109318	Q9UBG0	C-type mannose receptor 2	MRC2
70.8	0.256457	-0.183065	Q9UBI6	Guanine nucleotide-binding protein G(I)/G(S)/G(O) subunit gamma-12	GNG12
34.3	0.195091	0.0880206	Q9UBR2	Cathepsin Z	CTSZ
18.3	0.299585	0.0853504	Q9UBT2;K7EPL2	SUMO-activating enzyme subunit 2	UBA2
19.4	0.0199828	-0.018226	Q9UBV8	Peflin	PEF1
9	0.744423	0.640877	Q9UH62;H3BV87	Armadillo repeat-containing X-linked protein 3	ARMCX3
29.2	0.636692	0.15025	Q9UHB6;F8VQE1;F8VS07	LIM domain and actin-binding protein 1	LIMA1
10.7	0.0268316	-0.0118939	Q9UHB9	Signal recognition particle subunit SRP68	SRP68
34.3	1.16641	-0.0990661	Q9UHD8;K7EL40	Septin-9	2017-09-09
20.3	0.265873	-0.577652	Q9UHL4	Dipeptidyl peptidase 2	DPP7
9.2	0.128056	-0.228179	Q9UHQ9;H7C0R7	NADH-cytochrome b5 reductase 1	CYB5R1
24	0.255077	-0.668978	Q9UHV9	Prefoldin subunit 2	PFDN2
50.8	1.23242	-0.511806	Q9UI15;C9J5W6	Transgelin-3	TAGLN3
34	0.111152	0.161542	Q9UII2	ATPase inhibitor, mitochondrial	ATPIF1
29.5	0.695958	-0.347048	Q9UIJ7	GTP:AMP phosphotransferase AK3, mitochondrial	AK3
13.5	0.728041	-0.696948	Q9UJU6;B4DDD6;F8WBG8;H0Y5J4	Drebrin-like protein	DBNL
15.9	0.283785	-0.188795	Q9UL15	BAG family molecular chaperone regulator 5	BAG5
9.8	1.33564	-0.471958	Q9UL25	Ras-related protein Rab-21	RAB21
30.9	0.205756	0.174046	Q9ULC4	Malignant T-cell-amplified sequence 1	MCTS1
51.3	0.117751	0.0453008	Q9ULV4;B4E3S0	Coronin-1C;Coronin	CORO1C
15.9	0.347884	-0.482757	Q9ULZ3;H3BP42	Apoptosis-associated speck-like protein containing a CARD	PYCARD
42.3	1.74112	0.374906	Q9UMS4	Pre-mRNA-processing factor 19	PRPF19
27.6	0.125587	0.0522496	Q9UN86;D6RAC7;D6RB17	Ras GTPase-activating protein-binding protein 2	G3BP2
26.1	0.698962	0.883494	Q9UNM6;A0A087WUL9;E9PL38;J3KNQ3;H0YD73	26S proteasome non-ATPase regulatory subunit 13	PSMD13
15.8	0.0867097	0.0690177	Q9UNW1	Multiple inositol polyphosphate phosphatase 1	MINPP1
32.4	0.498716	-0.132594	Q9UNZ2;F2Z2K0	NSFL1 cofactor p47	NSFL1C
4.9	0.115881	0.092899	Q9UPN3;H3BPE1;H3BQK9;H0Y390	Microtubule-actin cross-linking factor 1, isoforms 1/2/3/5	MACF1
55.8	0.0234847	-0.00483195	Q9UQ80;F8VR77	Proliferation-associated protein 2G4	PA2G4
49.2	0.24739	0.111341	Q9Y224;G3V4C6	UPF0568 protein C14orf166	C14orf166
36.1	0.162185	-0.0608651	Q9Y230;M0R0Y3	RuvB-like 2	RUVBL2
31.8	0.622822	-0.364747	Q9Y265;E7ETR0;H7C4G5	RuvB-like 1	RUVBL1
59.6	0.418018	0.104078	Q9Y281	Cofilin-2	CFL2
12	0.31667	-0.305926	Q9Y285;K7ER16;K7ER00;K7EK06	Phenylalanine--tRNA ligase alpha subunit	FARSA
2.6	0.614431	-0.294807	Q9Y2A7	Nck-associated protein 1	NCKAP1
14	0.196592	0.0687749	Q9Y2D5;C9JVY5	A-kinase anchor protein 2	AKAP2
26.1	0.0929703	-0.0645949	Q9Y2Q3;E9PFN5;C9JNT3	Glutathione S-transferase kappa 1	GSTK1
38.4	0.270365	-0.376062	Q9Y2Q5	Ragulator complex protein LAMTOR2	LAMTOR2
27	0.162261	0.0607052	Q9Y2X3;H7BZ72	Nucleolar protein 58	NOP58
18.9	0.258195	0.101379	Q9Y383;A0A0A6YYJ8	Putative RNA-binding protein Luc7-like 2	LUC7L2
28.9	0.0619829	0.0468267	Q9Y3F4	Serine-threonine kinase receptor-associated protein	STRAP
45.5	0.561611	0.126807	Q9Y3I0	tRNA-splicing ligase RtcB homolog	RTCB
1.7	0.579597	0.412101	Q9Y3R5	Protein dopey-2	DOPEY2
40	0.362676	-0.178425	Q9Y3U8;J3QSB5	60S ribosomal protein L36	RPL36
52.4	1.19239	0.482088	Q9Y3Z3	Deoxynucleoside triphosphate triphosphohydrolase SAMHD1	SAMHD1
53.3	0.160813	0.0632216	Q9Y490	Talin-1	TLN1
7	0.0232401	-0.0290915	Q9Y4G6;H0YMT1;A0A1B0GVU7	Talin-2	TLN2
14.5	0.505352	0.350611	Q9Y4K0	Lysyl oxidase homolog 2	LOXL2
39.1	0.523994	-0.211538	Q9Y570	Protein phosphatase methylesterase 1	PPME1
21	1.58563	0.33531	Q9Y5B9	FACT complex subunit SPT16	SUPT16H
12.5	0.232248	0.103911	Q9Y5K6	CD2-associated protein	CD2AP
34.5	0.262848	0.219681	Q9Y5S9	RNA-binding protein 8A	RBM8A
21.4	1.97899	-0.647377	Q9Y617	Phosphoserine aminotransferase	PSAT1
6.4	0.0447406	0.117966	Q9Y646;E5RH35;E5RJZ7;E5RJP8;E5RJA8	Carboxypeptidase Q	CPQ
33.3	0.94443	0.191598	Q9Y678	Coatomer subunit gamma-1	COPG1
28.1	0.0825603	0.0237293	Q9Y696	Chloride intracellular channel protein 4	CLIC4
13.7	0.613619	0.578744	Q9Y6K5	2-5-oligoadenylate synthase 3	OAS3
12.7	0.0725119	0.0566661	Q9Y6U3	Adseverin	SCIN
10.6	0.129478	-0.102001	Q9Y6Y8	SEC23-interacting protein	SEC23IP
40.9	0.0864975	-0.0335671	R4GNH3;E9PM69;P17980;E9PN50;E9PMD8;E9PKD5	26S protease regulatory subunit 6A	PSMC3
54.8	0.402363	0.445452	S4R341;S4R402;S4R349		NOLC1
